# Supplementary material for: Factors influencing the functionality of medicines and therapeutic committees in public health facilities in Uganda: A longitudinal assessment
Source: PLoS One. 2026 Feb 11;21(2):e0342487. doi: 10.1371/journal.pone.0342487 (PMC12893557; doi:10.1371/journal.pone.0342487)
Supplement: S1 Table — (XLSX) [file pone.0342487.s001.xlsx]

## Sheet: Sheet1
wave code	levelofcare	Hopsital ID	ospital_Nature	Title_Responding_Officer	period_served	functional coded	functionality	Qn2IfNotfullyfunctionalabo	challenge1	challenge2	challenge3	challenge4	challenge5	Qn2bOtherreasonwhyMTCisno	Qn2bOtherreasonwhyMTCisno	Qn2bOtherreasonwhyMTCisno	Qn3DoesthehealthfacilityMTC	Number_MTC_members	Qn4aAreallyourMTCmembersa	Qn5Doesyourhealthfacilities	MTC_guideline	PV_guidelines	AMS_guidelines	national_STG	EMHS_list	Qn6. Does your MTC have clear Terms of Reference?	ToR	ToRcoded	Qn7. Does your health facility have the following MTC sub-Committees?	Qn7aPharmacovigilance	Qn7bAntimicrobialstewardship	Qn7cSupplychainLogistics	Qn7dResearchcommittee	Qn7e. IF this HF lacks functional subcommittees, give reasons why?	Qn7e. IF this HF lacks functional subcommittees, give reasons why?/Lack of finan	Qn7e. IF this HF lacks functional subcommittees, give reasons why?/Knowledge gap	Qn7e. IF this HF lacks functional subcommittees, give reasons why?/Lack of commi	Qn7e. IF this HF lacks functional subcommittees, give reasons why?/Lack of will	Qn7e. IF this HF lacks functional subcommittees, give reasons why?/Other specify	Qn8a. Other reason why sub-committees are lacking1	Qn8a. Other reason why sub-committees are lacking2	Qn8a. Other reason why sub-committees are lacking3	SECTIONCMTCOPERATIONS	n1. Does your MTC have a work plan and a budget included in the health facility	Qn2IFabudgetisavailablew	Qn5. How often does the health facility MTC meet?	Qn5. How often does the health facility MTC meet?	meeting_frequency	copy_minutes
wave two	HC 4	KAK	Non-Teaching Hospital	Hospital Director/Medical Superitendent/In-charge	3 to 5 years	No	No	Lack of financial support to operationalize the MTC Knowledge gap in MTC operations Lack of commitment from members Lack of will and support from hospital administration	Yes	Yes	Yes	Yes	No								No	No	No	No	No	No
wave two	HC 4	NYA	Non-Teaching Hospital	Hospital Director/Medical Superitendent/In-charge	Less than 1 year	Yes, but not functional	Yes, but not functional	Knowledge gap in MTC operations Other specify	No	Yes	No	No	Yes	MTC has just started			Yes, all members are officially appointed	14	Yes, all members are active	MTC guidelines National standard treatment guidelines	Yes	No	No	Yes	No	Yes	Yes	Yes		Available but not functional	Available but not functional	Available but not functional	Not in place	Knowledge gap about MTC sub-committee operations Other specify	0	1	0	0	1	MTC was composed just in May and June. We are just going to start meetings and other activities				No		Quarterly	Quarterly	Quarterly	No
wave two	HC 4	KAB	Non-Teaching Hospital	MTC Chairperson	6 years and above	Yes, partially functional	Yes, partially functional	Lack of financial support to operationalize the MTC Knowledge gap in MTC operations	Yes	Yes	No	No	No					12	Yes, all members are active	MTC guidelines National standard treatment guidelines Essential medicine and health supplies list	Yes	No	No	Yes	Yes	Yes	Yes	Yes		Partially functional	Partially functional	Partially functional	Not in place	Lack of financial support to operationalize the MTC sub-committees Knowledge gap about MTC sub-committee operations	1	1	0	0	0					No		Monthly	Monthly	Every month	Yes
wave two	HC 4	RWA	Non-Teaching Hospital	MTC Chairperson	3 to 5 years	Yes, fully functional	Yes, fully functional										Yes, all members are officially appointed	22	Yes, all members are active	MTC guidelines Pharmacovigilance guidelines Antimicrobial stewardship guidelines National standard treatment guidelines Essential medicine and health supplies list	Yes	Yes	Yes	Yes	Yes	Yes	Yes	Yes		Very Functional	Very Functional	Very Functional	Not in place	Other specify	0	0	0	0	1	All subcommittees have work plans including schedule for meetings. The first meeting will be at end of this month.				MTC has a work plan and a budget	The hospital NMS	Quarterly	Quarterly	Quarterly	Yes
wave one	HC 4	AWA	Non-Teaching Hospital	AIMO/IMO	3 to 5 years	No	No	Lack of financial support to operationalize the MTC Knowledge gap in MTC operations Lack of commitment from members Lack of will and support from hospital administration Other specify	Yes	Yes	Yes	Yes	Yes	staffing gap							No	No	No	No	No	No
wave two	HC 4	TOR	Non-Teaching Hospital	Hospital Director/Medical Superitendent/In-charge	6 years and above	Yes, partially functional	Yes, partially functional	Other specify	No	No	No	No	Yes	The MTC was constituted recently and is yet to be fully functional			Yes, all members are officially appointed	13	Yes, all members are active	MTC guidelines National standard treatment guidelines Essential medicine and health supplies list	Yes	No	No	Yes	Yes	Yes	Yes	Yes		Partially functional	Partially functional	Partially functional	Not in place											MTC has a work plan and a budget	The hospital	Bimonthly	Bimonthly	Once in every two months	No
wave one	HC 4	KIG	Non-Teaching Hospital	AIMO/IMO	3 to 5 years	No	No	Lack of financial support to operationalize the MTC Knowledge gap in MTC operations	Yes	Yes	No	No	No								No	No	No	No	No	No
wave one	HC 4	DOK	Non-Teaching Hospital	AIMO/IMO	6 years and above	No	No	Lack of financial support to operationalize the MTC Knowledge gap in MTC operations	Yes	Yes	No	No	No								No	No	No	No	No	No
wave two	HC 4	RUT	Non-Teaching Hospital	Other	Less than 1 year	Yes, but not functional	Yes, but not functional	Other specify	No	No	No	No	Yes				Yes, all members are officially appointed	8	Yes, all members are active	MTC guidelines National standard treatment guidelines	Yes	No	No	Yes	No	Yes	Yes	Yes		Available but not functional	Available but not functional	Available but not functional	Not in place	Other specify	0	0	0	0	1	The committee has just been formed and has not yet started on different activities				No		Quarterly	Quarterly	Quarterly	No
wave one	HC 4	NGO	Non-Teaching Hospital	Hospital Director/Medical Superitendent/In-charge	6 years and above	No	No	Knowledge gap in MTC operations	No	Yes	No	No	No								No	No	No	No	No	No
wave one	HC 4	NSI	Non-Teaching Hospital	Other	3 to 5 years	No	No	Lack of financial support to operationalize the MTC Knowledge gap in MTC operations	Yes	Yes	No	No	No								No	No	No	No	No	No
wave two	HC 4	OBE	Non-Teaching Hospital	Hospital Director/Medical Superitendent/In-charge	Less than 1 year	No	No	Lack of will and support from hospital administration Other specify	No	No	No	Yes	Yes	NOT YET APPOINTED MEMBERS & ADOPTED TOR							No	No	No	No	No	No
wave two	HC 4	NAM	Non-Teaching Hospital	MTC Chairperson	1 to 2 years	Yes, but not functional	Yes, but not functional	Knowledge gap in MTC operations Other specify	No	Yes	No	No	Yes	Newly appointed			Yes, all members are officially appointed	15	No	MTC guidelines National standard treatment guidelines Essential medicine and health supplies list	Yes	No	No	Yes	Yes	Yes	Yes	Yes		Available but not functional	Available but not functional	Available but not functional	Not in place	Knowledge gap about MTC sub-committee operations Other specify	0	1	0	0	1	Newly appointed				No	The hospital	Rarely	Rarely	Very rare	Yes
wave two	HC 4	KAZ	Non-Teaching Hospital	AIMO/IMO	3 to 5 years	Yes, partially functional	Yes, partially functional	Lack of financial support to operationalize the MTC Knowledge gap in MTC operations	Yes	Yes	No	No	No				Yes, all members are officially appointed	14	Yes, all members are active	MTC guidelines National standard treatment guidelines Essential medicine and health supplies list	Yes	No	No	Yes	Yes	Yes	Yes	Yes		Partially functional	Partially functional	Very Functional	Not in place											MTC has a work plan but without a budget		Quarterly	Quarterly	Quarterly	Yes
wave one	HC 4	RUB	Non-Teaching Hospital	Hospital Director/Medical Superitendent/In-charge	1 to 2 years	No	No	Lack of financial support to operationalize the MTC Knowledge gap in MTC operations	Yes	Yes	No	No	No								No	No	No	No	No	No
wave two	HC 4	RUB1	Non-Teaching Hospital	Hospital Director/Medical Superitendent/In-charge	3 to 5 years	Yes, but not functional	Yes, but not functional	Knowledge gap in MTC operations Other specify	No	Yes	No	No	Yes	Under staffing at the health facility			Yes, all members are officially appointed	12	Yes, some members are active	MTC guidelines National standard treatment guidelines Essential medicine and health supplies list	Yes	No	No	Yes	Yes	Yes	Yes	Yes		Available but not functional	Available but not functional	Available but not functional	Not in place	Knowledge gap about MTC sub-committee operations	0	1	0	0	0					No		When need arises	When need arises	As and when need arises	Yes
wave two	HC 4	BUS	Non-Teaching Hospital	Dispenser	3 to 5 years	Yes, partially functional	Yes, partially functional	Knowledge gap in MTC operations Other specify	No	Yes	No	No	Yes	Frequent transfers	Inadequate financial support	New appointments	Yes, all members are officially appointed	18	Yes, some members are active	MTC guidelines Pharmacovigilance guidelines National standard treatment guidelines Essential medicine and health supplies list	Yes	Yes	No	Yes	Yes	Yes	Yes	Yes		Available but not functional	Available but not functional	Partially functional	Not in place	Knowledge gap about MTC sub-committee operations Other specify	0	1	0	0	1	Newly appointed				No		Bimonthly	Bimonthly	Once in every two months	Yes
wave one	HC 4	NAG	Non-Teaching Hospital	AIMO/IMO	3 to 5 years	No	No	Knowledge gap in MTC operations Lack of commitment from members	No	Yes	Yes	No	No								No	No	No	No	No	No
wave two	HC 4	KAN	Non-Teaching Hospital	Dispenser	3 to 5 years	Yes, but not functional	Yes, but not functional	Other specify	No	No	No	No	Yes	MTC was recently setup.			Yes, all members are officially appointed	16	Yes, all members are active	MTC guidelines National standard treatment guidelines Essential medicine and health supplies list	Yes	No	No	Yes	Yes	Yes	Yes	Yes		Available but not functional	Available but not functional	Available but not functional	Available but not functional	Other specify	0	0	0	0	1	Sub-committees were also recently formed.				No		Bimonthly	Bimonthly	Once in every two months	No
wave two	HC 4	NGO	Teaching Hospital	MTC Chairperson	Less than 1 year	Yes, but not functional	Yes, but not functional	Lack of financial support to operationalize the MTC Knowledge gap in MTC operations	Yes	Yes	No	No	No				No	5	Yes, all members are active	National standard treatment guidelines Essential medicine and health supplies list	No	No	No	Yes	Yes	No	No	No		Not in place	Not in place	Not in place	Not in place	Knowledge gap about MTC sub-committee operations	0	1	0	0	0					No		Rarely	Rarely	Very rare	No
wave one	HC 4	KIR	Non-Teaching Hospital	AIMO/IMO	6 years and above	No	No	Knowledge gap in MTC operations	No	Yes	No	No	No								No	No	No	No	No	No
wave two	HC 4	BUK	Non-Teaching Hospital	AIMO/IMO	3 to 5 years	Yes, but not functional	Yes, but not functional	Lack of financial support to operationalize the MTC Knowledge gap in MTC operations Lack of will and support from hospital administration	Yes	Yes	No	Yes	No				Yes, all members are officially appointed	15	Yes, all members are active	Essential medicine and health supplies list	No	No	No	No	Yes	Yes	Yes	Yes		Available but not functional	Available but not functional	Available but not functional	Not in place	Lack of financial support to operationalize the MTC sub-committees Knowledge gap about MTC sub-committee operations Lack of will and support from hospital administration	1	1	0	1	0					No		When need arises	When need arises	As and when need arises	No
wave one	HC 4	APA	Non-Teaching Hospital	Hospital Director/Medical Superitendent/In-charge	3 to 5 years	No	No	Knowledge gap in MTC operations Lack of commitment from members	No	Yes	Yes	No	No								No	No	No	No	No	No
wave two	HC 4	BUD	Non-Teaching Hospital	Hospital Director/Medical Superitendent/In-charge	6 years and above	Yes, but not functional	Yes, but not functional	Knowledge gap in MTC operations Other specify	No	Yes	No	No	Yes	Inadequate budget for the activities			Yes, all members are officially appointed		No	MTC guidelines National standard treatment guidelines Essential medicine and health supplies list	Yes	No	No	Yes	Yes	Yes	Yes	Yes		Available but not functional	Available but not functional	Available but not functional	Not in place	Lack of financial support to operationalize the MTC sub-committees Knowledge gap about MTC sub-committee operations	1	1	0	0	0					No		Bi-annual	Bi-annual	Once in 6 months	No
wave one	HC 4	KAW	Non-Teaching Hospital	Dispenser	6 years and above	Yes, but not functional	Yes, but not functional	Lack of financial support to operationalize the MTC Knowledge gap in MTC operations Lack of commitment from members Other specify	Yes	Yes	Yes	No	Yes	The dispenser who is the secretary is on study leave hence the MTC has not met in over 2 years			No	13	Yes, some members are active	National standard treatment guidelines Essential medicine and health supplies list	No	No	No	Yes	Yes	No	No	No		Available but not functional	Available but not functional	Available but not functional	Not in place											No		When need arises	When need arises	As and when need arises	No
wave one	HC 4	BUK	Non-Teaching Hospital	Hospital Director/Medical Superitendent/In-charge	1 to 2 years	No	No	Knowledge gap in MTC operations	No	Yes	No	No	No								No	No	No	No	No	No
wave one	HC 4	BUW	Non-Teaching Hospital	Hospital Director/Medical Superitendent/In-charge	Less than 1 year	No	No	Lack of financial support to operationalize the MTC Knowledge gap in MTC operations Lack of commitment from members	Yes	Yes	Yes	No	No								No	No	No	No	No	No
wave one	HC 4	KAJ	Non-Teaching Hospital	Hospital Director/Medical Superitendent/In-charge	1 to 2 years	No	No	Knowledge gap in MTC operations Other specify	No	Yes	No	No	Yes	The facility scope does not require an MTC. The HCIV has very few drugs and issues related to drugs are handled by the procurement committee.							No	No	No	No	No	No
wave two	HC 4	KAR	Non-Teaching Hospital	Other	6 years and above	Yes, but not functional	Yes, but not functional	Lack of financial support to operationalize the MTC Knowledge gap in MTC operations Lack of commitment from members Other specify	Yes	Yes	Yes	No	Yes	The MTC has has been established, following a training by the NMS pharmacist for Moroto, we will be fully functional soon			Yes, all members are officially appointed	16	Yes, some members are active	MTC guidelines National standard treatment guidelines	Yes	No	No	Yes	No	No	No	No		Available but not functional	Available but not functional	Available but not functional	Not in place	Lack of financial support to operationalize the MTC sub-committees Knowledge gap about MTC sub-committee operations Lack of commitment from hospital technical staff to become members of these sub-committees Other specify	1	1	1	0	1	The subcommittees need to re-oriented into their specific activities and how to execute these activities.				No		Rarely	Rarely	Very rare	No
wave one	HC 4	PAN	Non-Teaching Hospital	Hospital Director/Medical Superitendent/In-charge	1 to 2 years	No	No	Knowledge gap in MTC operations Lack of commitment from members	No	Yes	Yes	No	No								No	No	No	No	No	No
wave one	HC 4	LWE	Non-Teaching Hospital	Other	1 to 2 years	No	No	Knowledge gap in MTC operations	No	Yes	No	No	No								No	No	No	No	No	No
wave one	HC 4	KAK	Non-Teaching Hospital	AIMO/IMO	1 to 2 years	No	No	Lack of financial support to operationalize the MTC Lack of commitment from members Lack of will and support from hospital administration	Yes	No	Yes	Yes	No								No	No	No	No	No	No
wave two	HC 4	BUG	Non-Teaching Hospital	AIMO/IMO	3 to 5 years	Yes, partially functional	Yes, partially functional	Lack of financial support to operationalize the MTC Knowledge gap in MTC operations	Yes	Yes	No	No	No				Yes, all members are officially appointed	12	Yes, all members are active	MTC guidelines Pharmacovigilance guidelines National standard treatment guidelines Essential medicine and health supplies list	Yes	Yes	No	Yes	Yes	Yes	Yes	Yes		Available but not functional	Available but not functional	Available but not functional	Not in place	Knowledge gap about MTC sub-committee operations Other specify	0	1	0	0	1	SUBCOMMITTEES WERE APPOINTED ON 28TH JUNE 2024, STILL NEED MORE TECHNICAL SUPPORT AND TRAININGS TO BECOME FUNCTIONAL				MTC has a work plan and a budget	MoH	Bimonthly	Bimonthly	Once in every two months	No
wave two	HC 4	BUF	Non-Teaching Hospital	AIMO/IMO	1 to 2 years	Yes, but not functional	Yes, but not functional	Lack of financial support to operationalize the MTC Knowledge gap in MTC operations Other specify	Yes	Yes	No	No	Yes	New committe			Yes, all members are officially appointed	14	Yes, some members are active	MTC guidelines National standard treatment guidelines Essential medicine and health supplies list	Yes	No	No	Yes	Yes	Yes	Yes	Yes		Available but not functional	Available but not functional	Partially functional	Not in place	Lack of financial support to operationalize the MTC sub-committees Knowledge gap about MTC sub-committee operations Other specify	1	1	0	0	1	Newly Established				No		Rarely	Rarely	Very rare	No
wave two	HC 4	KAJ	Non-Teaching Hospital	Dispenser	6 years and above	Yes, but not functional	Yes, but not functional	Lack of commitment from members Other specify	No	No	Yes	No	Yes	Some members were transferred following appointment			No	6	Yes, some members are active	MTC guidelines Pharmacovigilance guidelines Antimicrobial stewardship guidelines National standard treatment guidelines Essential medicine and health supplies list	Yes	Yes	Yes	Yes	Yes	Yes	Yes	Yes		Not in place	Not in place	Not in place	Not in place	Knowledge gap about MTC sub-committee operations	0	1	0	0	0					No		Quarterly	Quarterly	Quarterly	Yes
wave one	HC 4	KAK	Non-Teaching Hospital	Hospital Director/Medical Superitendent/In-charge	3 to 5 years	No	No	Lack of financial support to operationalize the MTC Knowledge gap in MTC operations	Yes	Yes	No	No	No								No	No	No	No	No	No
wave one	HC 4	TIR	Non-Teaching Hospital	AIMO/IMO	6 years and above	No	No	Knowledge gap in MTC operations Lack of will and support from hospital administration	No	Yes	No	Yes	No								No	No	No	No	No	No
wave one	HC 4	KIT	Non-Teaching Hospital	Hospital Director/Medical Superitendent/In-charge	3 to 5 years	No	No	Lack of financial support to operationalize the MTC Knowledge gap in MTC operations	Yes	Yes	No	No	No								No	No	No	No	No	No
wave one	HC 4	KAR	Non-Teaching Hospital	Hospital Director/Medical Superitendent/In-charge	1 to 2 years	No	No	Lack of financial support to operationalize the MTC Knowledge gap in MTC operations	Yes	Yes	No	No	No								No	No	No	No	No	No
wave two	HC 4	MAY	Non-Teaching Hospital	AIMO/IMO	Less than 1 year	Yes, but not functional	Yes, but not functional	Knowledge gap in MTC operations Other specify	No	Yes	No	No	Yes	THE MTC OPERAIONALIZATION PROGRAM HAS JUST STARTED AND WORK HAS BEEN MAINLY FORCUSED ON THE STRUCTURE. NEXT STEP IS TO START ON FUNCTIONALITY			Yes, all members are officially appointed	15	Yes, all members are active	MTC guidelines Pharmacovigilance guidelines National standard treatment guidelines Essential medicine and health supplies list	Yes	Yes	No	Yes	Yes	Yes	Yes	Yes			Available but not functional	Available but not functional	Available but not functional	Knowledge gap about MTC sub-committee operations Other specify	0	1	0	0	1	FUNCTIONALIZING THE MTC SUBCOMMITTEES IS THE NEXT STEP AT THE FACILITY				No		Quarterly	Quarterly	Quarterly	No
wave two	HC 4	KIG	Non-Teaching Hospital	AIMO/IMO	6 years and above	Yes, partially functional	Yes, partially functional	Lack of financial support to operationalize the MTC Knowledge gap in MTC operations	Yes	Yes	No	No	No				Yes, all members are officially appointed	13	Yes, all members are active	MTC guidelines Pharmacovigilance guidelines Essential medicine and health supplies list	Yes	Yes	No	No	Yes	Yes	Yes	Yes		Available but not functional	Available but not functional	Available but not functional	Not in place	Lack of financial support to operationalize the MTC sub-committees Knowledge gap about MTC sub-committee operations	1	1	0	0	0					No		Quarterly	Quarterly	Quarterly	Yes
wave one	HC 4	OBO	Non-Teaching Hospital	Dispenser	1 to 2 years	No	No	Lack of financial support to operationalize the MTC Knowledge gap in MTC operations Lack of commitment from members	Yes	Yes	Yes	No	No								No	No	No	No	No	No
wave two	HC 4	BUM	Non-Teaching Hospital	Dispenser	6 years and above	Yes, but not functional	Yes, but not functional	Other specify	No	No	No	No	Yes	NEWLYCONSTITUTED MTC,THE FACILITY IS IN THE PROCESS OF MAKING IT FUNCTIONAL			Yes, all members are officially appointed	15	Yes, all members are active	MTC guidelines National standard treatment guidelines Essential medicine and health supplies list	Yes	No	No	Yes	Yes	Yes	Yes	Yes		Available but not functional		Available but not functional	Not in place	Other specify	0	0	0	0	1	The newly appointed MTC members are in the process of drafting a workplan that will guide their initial operations.				No		Quarterly	Quarterly	Quarterly	Yes
wave one	HC 4	BUG	Non-Teaching Hospital	Hospital Director/Medical Superitendent/In-charge	6 years and above	No	No	Lack of financial support to operationalize the MTC Knowledge gap in MTC operations	Yes	Yes	No	No	No								No	No	No	No	No	No
wave two	HC 4	APA	Non-Teaching Hospital	Dispenser	Less than 1 year	Yes, partially functional	Yes, partially functional	Other specify	No	No	No	No	Yes	The MTC has just been set up.			Yes, all members are officially appointed	14	Yes, all members are active	MTC guidelines National standard treatment guidelines Essential medicine and health supplies list	Yes	No	No	Yes	Yes	Yes	Yes	Yes		Partially functional	Available but not functional	Partially functional	Not in place	Other specify	0	0	0	0	1	The sub-committees have just been set up.				MTC has a work plan and a budget	The hospital	Bimonthly	Bimonthly	Once in every two months	Yes
wave one	HC 4	ATI	Non-Teaching Hospital	Dispenser	3 to 5 years	No	No	Lack of financial support to operationalize the MTC Knowledge gap in MTC operations Lack of commitment from members	Yes	Yes	Yes	No	No								No	No	No	No	No	No
wave two	HC 4	YUM	Non-Teaching Hospital	Dispenser	1 to 2 years	Yes, partially functional	Yes, partially functional	Lack of financial support to operationalize the MTC Knowledge gap in MTC operations	Yes	Yes	No	No	No				Yes, all members are officially appointed	19	Yes, all members are active	National standard treatment guidelines Essential medicine and health supplies list	No	No	No	Yes	Yes	Yes	Yes	Yes		Available but not functional	Available but not functional	Partially functional	Available but not functional	Lack of financial support to operationalize the MTC sub-committees Knowledge gap about MTC sub-committee operations	1	1	0	0	0					MTC has a work plan and a budget	The hospital	Quarterly	Quarterly	Quarterly	Yes
wave one	HC 4	OBE	Non-Teaching Hospital	Hospital Director/Medical Superitendent/In-charge	Less than 1 year	No	No	Lack of financial support to operationalize the MTC Knowledge gap in MTC operations	Yes	Yes	No	No	No								No	No	No	No	No	No
wave two	HC 4	SHU	Non-Teaching Hospital	AIMO/IMO	3 to 5 years	Yes, partially functional	Yes, partially functional	Lack of financial support to operationalize the MTC Knowledge gap in MTC operations Lack of commitment from members	Yes	Yes	Yes	No	No				Yes, all members are officially appointed	9	Yes, some members are active	MTC guidelines National standard treatment guidelines Essential medicine and health supplies list	Yes	No	No	Yes	Yes	Yes	Yes	Yes		Partially functional	Not in place	Partially functional	Not in place	Lack of financial support to operationalize the MTC sub-committees Knowledge gap about MTC sub-committee operations Lack of commitment from hospital technical staff to become members of these sub-committees Lack of will and support from hospital administration	1	1	1	1	0					No		Monthly	Monthly	Every month	Yes
wave one	HC 4	MPU	Non-Teaching Hospital	Hospital Director/Medical Superitendent/In-charge	3 to 5 years	No	No	Knowledge gap in MTC operations	No	Yes	No	No	No								No	No	No	No	No	No
wave two	HC 4	NAB	Non-Teaching Hospital	Dispenser	1 to 2 years	Yes, but not functional	Yes, but not functional	Knowledge gap in MTC operations Other specify	No	Yes	No	No	Yes	Our MTC has just been established with support from the NMS Pharmacist at Moroto office, we are yet to start executing the routine MTC Activities			Yes, all members are officially appointed	15	Yes, some members are active	MTC guidelines	Yes	No	No	No	No	Yes	Yes	Yes		Available but not functional	Available but not functional	Partially functional	Not in place	Knowledge gap about MTC sub-committee operations Other specify	0	1	0	0	1	The Pharmacist at the NMS Office promised us more trainings in the roles of the sub committees which he has not yet done				MTC has a work plan but without a budget		Quarterly	Quarterly	Quarterly	No
wave two	HC 4	NTU	Non-Teaching Hospital	MTC Chairperson	Less than 1 year	Yes, but not functional	Yes, but not functional	Knowledge gap in MTC operations	No	Yes	No	No	No				Yes, all members are officially appointed	12	Yes, some members are active	National standard treatment guidelines Essential medicine and health supplies list	No	No	No	Yes	Yes	Yes	Yes	Yes		Available but not functional	Available but not functional	Available but not functional	Available but not functional	Knowledge gap about MTC sub-committee operations	0	1	0	0	0					No
wave two	HC 4	BUT	Non-Teaching Hospital	Dispenser	3 to 5 years	Yes, but not functional	Yes, but not functional	Lack of financial support to operationalize the MTC Knowledge gap in MTC operations Other specify	Yes	Yes	No	No	Yes	The MTC was just recently formed			Yes, all members are officially appointed	12	Yes, all members are active	MTC guidelines Pharmacovigilance guidelines National standard treatment guidelines Essential medicine and health supplies list	Yes	Yes	No	Yes	Yes	Yes	Yes	Yes		Available but not functional	Available but not functional	Available but not functional	Not in place	Lack of financial support to operationalize the MTC sub-committees Knowledge gap about MTC sub-committee operations	1	1	0	0	0					MTC has a work plan and a budget but not included in the HF workplan and budget	NMS	Quarterly	Quarterly	Quarterly	Yes
wave two	HC 4	BON	Non-Teaching Hospital	MTC Member	3 to 5 years	Yes, but not functional	Yes, but not functional	Lack of financial support to operationalize the MTC Knowledge gap in MTC operations	Yes	Yes	No	No	No				Yes, all members are officially appointed	13	Yes, all members are active	National standard treatment guidelines	No	No	No	Yes	No	Yes	Yes	Yes		Available but not functional	Available but not functional	Available but not functional	Available but not functional	Lack of financial support to operationalize the MTC sub-committees Knowledge gap about MTC sub-committee operations	1	1	0	0	0					No		Bimonthly	Bimonthly	Once in every two months	No
wave two	HC 4	KIN	Non-Teaching Hospital	MTC Member	3 to 5 years	Yes, partially functional	Yes, partially functional	Lack of financial support to operationalize the MTC Knowledge gap in MTC operations Lack of commitment from members	Yes	Yes	Yes	No	No				Yes, all members are officially appointed	14	Yes, some members are active	MTC guidelines National standard treatment guidelines Essential medicine and health supplies list	Yes	No	No	Yes	Yes	Yes	Yes	Yes		Partially functional	Partially functional	Partially functional	Not in place	Lack of financial support to operationalize the MTC sub-committees Knowledge gap about MTC sub-committee operations Lack of commitment from hospital technical staff to become members of these sub-committees	1	1	1	0	0					No		Monthly	Monthly	Every month	Yes
wave one	HC 4	NAB	Non-Teaching Hospital	AIMO/IMO	3 to 5 years	No	No	Lack of financial support to operationalize the MTC Knowledge gap in MTC operations	Yes	Yes	No	No	No								No	No	No	No	No	No
wave two	HC 4	KIY	Non-Teaching Hospital	MTC Member	6 years and above	Yes, but not functional	Yes, but not functional	Lack of financial support to operationalize the MTC Knowledge gap in MTC operations	Yes	Yes	No	No	No				Yes, all members are officially appointed	13	Yes, all members are active	MTC guidelines National standard treatment guidelines Essential medicine and health supplies list	Yes	No	No	Yes	Yes	Yes	Yes	Yes		Available but not functional	Available but not functional	Available but not functional	Not in place	Lack of financial support to operationalize the MTC sub-committees Knowledge gap about MTC sub-committee operations	1	1	0	0	0					MTC has a work plan and a budget	The hospital	Quarterly	Quarterly	Quarterly	No
wave two	HC 4	ADU	Non-Teaching Hospital	MTC Chairperson	1 to 2 years	No	No	Lack of financial support to operationalize the MTC Knowledge gap in MTC operations Lack of commitment from members	Yes	Yes	Yes	No	No								No	No	No	No	No	No
wave one	HC 4	RWA	Non-Teaching Hospital	Other	3 to 5 years	No	No	Knowledge gap in MTC operations	No	Yes	No	No	No								No	No	No	No	No	No
wave two	HC 4	NAK	Non-Teaching Hospital	AIMO/IMO	6 years and above	No	No	Knowledge gap in MTC operations Lack of commitment from members Lack of will and support from hospital administration	No	Yes	Yes	Yes	No								No	No	No	No	No	No
wave two	HC 4	BBA	Non-Teaching Hospital	MTC Chairperson	1 to 2 years	Yes, fully functional	Yes, fully functional										Yes, all members are officially appointed	14	Yes, all members are active	MTC guidelines Pharmacovigilance guidelines National standard treatment guidelines Essential medicine and health supplies list	Yes	Yes	No	Yes	Yes	Yes	Yes	Yes		Very Functional	Very Functional	Very Functional	Available but not functional											MTC has a work plan and a budget	The hospital	Monthly	Monthly	Every month	No
wave two	HC 4	LAL	Non-Teaching Hospital	AIMO/IMO	6 years and above	Yes, partially functional	Yes, partially functional	Lack of financial support to operationalize the MTC Other specify	Yes	No	No	No	Yes	DHO has not signed and delivered appointment letters for MTC members			No	14	Yes, some members are active	MTC guidelines Pharmacovigilance guidelines National standard treatment guidelines Essential medicine and health supplies list	Yes	Yes	No	Yes	Yes	Yes	Yes	Yes		Available but not functional	Available but not functional	Partially functional	Not in place	Lack of financial support to operationalize the MTC sub-committees Knowledge gap about MTC sub-committee operations Other specify	1	1	0	0	1	Work plan is not fully completed	Training was not fully done for members of MTC and subcommittees			MTC has a work plan but without a budget		Bimonthly	Bimonthly	Once in every two months	Yes
wave one	HC 4	KAR	Non-Teaching Hospital	Other	6 years and above	No	No	Lack of financial support to operationalize the MTC Knowledge gap in MTC operations	Yes	Yes	No	No	No								No	No	No	No	No	No
wave one	HC 4	HAM	Non-Teaching Hospital	Hospital Director/Medical Superitendent/In-charge	1 to 2 years	No	No	Other specify	No	No	No	No	Yes	There have been internal transfers in the staff who previously had been nominated to be part of the committee, the facility in charge has also recently been changed, so this slowed down commencement of the MTC following our meeting with the facility in January							No	No	No	No	No	No
wave one	HC 4	NAM	Non-Teaching Hospital	Hospital Director/Medical Superitendent/In-charge	6 years and above	No	No	Knowledge gap in MTC operations	No	Yes	No	No	No								No	No	No	No	No	No
wave one	HC 4	BUV	Non-Teaching Hospital	Hospital Director/Medical Superitendent/In-charge	3 to 5 years	No	No	Lack of financial support to operationalize the MTC Knowledge gap in MTC operations	Yes	Yes	No	No	No								No	No	No	No	No	No
wave two	HC 4	WAR	Non-Teaching Hospital	AIMO/IMO	3 to 5 years	Yes, but not functional	Yes, but not functional	Lack of financial support to operationalize the MTC Knowledge gap in MTC operations Lack of commitment from members	Yes	Yes	Yes	No	No				Yes, all members are officially appointed	12	Yes, all members are active		No	No	No	No	No	Yes	Yes	Yes		Available but not functional	Available but not functional	Available but not functional	Available but not functional	Lack of financial support to operationalize the MTC sub-committees Knowledge gap about MTC sub-committee operations	1	1	0	0	0					No		Bimonthly	Bimonthly	Once in every two months	Yes
wave two	HC 4	NSI	Non-Teaching Hospital	Dispenser	3 to 5 years	Yes, partially functional	Yes, partially functional	Lack of financial support to operationalize the MTC Knowledge gap in MTC operations Lack of commitment from members Lack of will and support from hospital administration	Yes	Yes	Yes	Yes	No				Yes, all members are officially appointed	15	Yes, some members are active	MTC guidelines National standard treatment guidelines Essential medicine and health supplies list	Yes	No	No	Yes	Yes	Yes	Yes	Yes		Partially functional	Partially functional	Very Functional	Not in place	Lack of financial support to operationalize the MTC sub-committees Knowledge gap about MTC sub-committee operations Lack of commitment from hospital technical staff to become members of these sub-committees Lack of will and support from hospital administration	1	1	1	1	0					MTC has a work plan but without a budget		Bimonthly	Bimonthly	Once in every two months	Yes
wave two	HC 4	KIG	Non-Teaching Hospital	Dispenser	3 to 5 years	Yes, but not functional	Yes, but not functional	Knowledge gap in MTC operations Lack of commitment from members Other specify	No	Yes	Yes	No	Yes	Frequent transfers;			No	14	Yes, some members are active	National standard treatment guidelines Essential medicine and health supplies list	No	No	No	Yes	Yes	No	No	No		Not in place	Not in place	Not in place	Not in place	Knowledge gap about MTC sub-committee operations Lack of commitment from hospital technical staff to become members of these sub-committees	0	1	1	0	0					No		Rarely	Rarely	Very rare	No
wave one	HC 4	MUK	Non-Teaching Hospital	Hospital Director/Medical Superitendent/In-charge	6 years and above	No	No	Lack of financial support to operationalize the MTC Knowledge gap in MTC operations	Yes	Yes	No	No	No								No	No	No	No	No	No
wave two	HC 4	OMU	Non-Teaching Hospital	MTC Member	3 to 5 years	Yes, but not functional	Yes, but not functional	Lack of financial support to operationalize the MTC Knowledge gap in MTC operations	Yes	Yes	No	No	No				Yes, all members are officially appointed	15	Yes, all members are active	National standard treatment guidelines	No	No	No	Yes	No	Yes	Yes	Yes		Available but not functional	Available but not functional	Available but not functional	Available but not functional	Lack of financial support to operationalize the MTC sub-committees Knowledge gap about MTC sub-committee operations	1	1	0	0	0					No		Bimonthly	Bimonthly	Once in every two months	Yes
wave two	HC 4	NAM	Non-Teaching Hospital	Dispenser	6 years and above	No	No	Other specify	No	No	No	No	Yes	Transfer of initially appointed MTC members							No	No	No	No	No	No
wave one	HC 4	OMU	Non-Teaching Hospital	AIMO/IMO	6 years and above	No	No	Lack of financial support to operationalize the MTC Knowledge gap in MTC operations	Yes	Yes	No	No	No								No	No	No	No	No	No
wave one	HC 4	NAM	Non-Teaching Hospital	Hospital Director/Medical Superitendent/In-charge	6 years and above	No	No	Lack of financial support to operationalize the MTC Knowledge gap in MTC operations	Yes	Yes	No	No	No								No	No	No	No	No	No
wave one	HC 4	KIB	Non-Teaching Hospital	Hospital Director/Medical Superitendent/In-charge	6 years and above	No	No	Knowledge gap in MTC operations	No	Yes	No	No	No								No	No	No	No	No	No
wave one	HC 4	KYA	Non-Teaching Hospital	Hospital Director/Medical Superitendent/In-charge	1 to 2 years	No	No	Lack of financial support to operationalize the MTC Knowledge gap in MTC operations Lack of commitment from members	Yes	Yes	Yes	No	No								No	No	No	No	No	No
wave two	HC 4	BUK	Non-Teaching Hospital	MTC Chairperson	1 to 2 years	Yes, fully functional	Yes, fully functional										Yes, all members are officially appointed	10	Yes, all members are active	MTC guidelines National standard treatment guidelines Essential medicine and health supplies list	Yes	No	No	Yes	Yes	Yes	Yes	Yes		Available but not functional	Available but not functional	Partially functional	Not in place	Lack of financial support to operationalize the MTC sub-committees Knowledge gap about MTC sub-committee operations Lack of commitment from hospital technical staff to become members of these sub-committees Lack of will and support from hospital administration	1	1	1	1	0					MTC has a work plan and a budget	The hospital NMS	Bimonthly	Bimonthly	Once in every two months	Yes
wave two	HC 4	KEB	Non-Teaching Hospital	Dispenser	3 to 5 years	Yes, but not functional	Yes, but not functional	Other specify	No	No	No	No	Yes	Newly formed committee of the facility yet to start its activities			Yes, all members are officially appointed		Yes, all members are active	MTC guidelines National standard treatment guidelines Essential medicine and health supplies list	Yes	No	No	Yes	Yes	Yes	Yes	Yes		Available but not functional	Available but not functional	Available but not functional	Available but not functional	Other specify	0	0	0	0	1	Newly formed sub committees of the facility yet to start its activities				MTC has a work plan and a budget	MoH NMS	Quarterly	Quarterly	Quarterly	Yes
wave one	HC 4	BUS	Non-Teaching Hospital	Hospital Director/Medical Superitendent/In-charge	3 to 5 years	No	No	Lack of financial support to operationalize the MTC Knowledge gap in MTC operations	Yes	Yes	No	No	No								No	No	No	No	No	No
wave two	HC 4	KYA	Non-Teaching Hospital	AIMO/IMO	Less than 1 year	Yes, fully functional	Yes, fully functional										Yes, all members are officially appointed	16	Yes, all members are active	MTC guidelines National standard treatment guidelines Essential medicine and health supplies list	Yes	No	No	Yes	Yes	Yes	Yes	Yes		Available but not functional	Available but not functional	Partially functional	Not in place	Lack of financial support to operationalize the MTC sub-committees Knowledge gap about MTC sub-committee operations Lack of commitment from hospital technical staff to become members of these sub-committees Lack of will and support from hospital administration	1	1	1	1	0					MTC has a work plan but without a budget		Bimonthly	Bimonthly	Once in every two months	Yes
wave one	HC 4	KIK	Non-Teaching Hospital	Hospital Director/Medical Superitendent/In-charge	3 to 5 years	No	No	Knowledge gap in MTC operations	No	Yes	No	No	No								No	No	No	No	No	No
wave one	HC 4	BIS	Non-Teaching Hospital	Hospital Director/Medical Superitendent/In-charge	1 to 2 years	No	No	Knowledge gap in MTC operations	No	Yes	No	No	No								No	No	No	No	No	No
wave two	HC 4	MUK	Non-Teaching Hospital	MTC Chairperson	3 to 5 years	Yes, partially functional	Yes, partially functional	Lack of financial support to operationalize the MTC Knowledge gap in MTC operations	Yes	Yes	No	No	No				Yes, all members are officially appointed	12	Yes, all members are active	MTC guidelines Pharmacovigilance guidelines National standard treatment guidelines Essential medicine and health supplies list	Yes	Yes	No	Yes	Yes	Yes	Yes	Yes		Available but not functional	Available but not functional	Available but not functional	Not in place	Other specify	0	0	0	0	1	The subcommittees have just been set up in the previous month				MTC has a work plan and a budget	The hospital	Monthly	Monthly	Every month	Yes
wave two	HC 4	BUS	Non-Teaching Hospital	Hospital Director/Medical Superitendent/In-charge	Less than 1 year	No	No	Knowledge gap in MTC operations	No	Yes	No	No	No								No	No	No	No	No	No
wave two	HC 4	MPU	Non-Teaching Hospital	MTC Chairperson	Less than 1 year	Yes, but not functional	Yes, but not functional	Knowledge gap in MTC operations Other specify	No	Yes	No	No	Yes	The committee is still new and need time to functionalize			Yes, all members are officially appointed	12	No	National standard treatment guidelines Essential medicine and health supplies list	No	No	No	Yes	Yes	Yes	Yes	Yes		Available but not functional	Available but not functional	Available but not functional	Not in place	Knowledge gap about MTC sub-committee operations Other specify	0	1	0	0	1	The MTC is still new.				No		Quarterly	Quarterly	Quarterly	No
wave one	HC 4	KIS	Non-Teaching Hospital	Dispenser	3 to 5 years	No	No	Knowledge gap in MTC operations	No	Yes	No	No	No								No	No	No	No	No	No
wave one	HC 4	KAB	Non-Teaching Hospital	Hospital Director/Medical Superitendent/In-charge	3 to 5 years	No	No	Knowledge gap in MTC operations	No	Yes	No	No	No								No	No	No	No	No	No
wave two	HC 4	NAB1	Non-Teaching Hospital	MTC Member	3 to 5 years	Yes, but not functional	Yes, but not functional	Knowledge gap in MTC operations Other specify	No	Yes	No	No	Yes	Newly appointed			Yes, all members are officially appointed	15	No	MTC guidelines National standard treatment guidelines Essential medicine and health supplies list	Yes	No	No	Yes	Yes	Yes	Yes	Yes		Available but not functional	Available but not functional	Available but not functional	Not in place	Knowledge gap about MTC sub-committee operations Other specify	0	1	0	0	1	new committees				No		Rarely	Rarely	Very rare	No
wave two	HC 4	KOJ	Non-Teaching Hospital	MTC Chairperson	6 years and above	Yes, but not functional	Yes, but not functional	Other specify	No	No	No	No	Yes	Newly constitutes MTC.			Yes, all members are officially appointed	13	Yes, all members are active	MTC guidelines	Yes	No	No	No	No	Yes	Yes	Yes		Available but not functional	Available but not functional	Available but not functional	Not in place	Other specify	0	0	0	0	1	NEWLY FORMED IN JULY 2024				MTC has a work plan but without a budget		Quarterly	Quarterly	Quarterly	Yes
wave two	HC 4	OLI	Non-Teaching Hospital	MTC Member	6 years and above	Yes, but not functional	Yes, but not functional	Lack of financial support to operationalize the MTC Knowledge gap in MTC operations	Yes	Yes	No	No	No				Yes, all members are officially appointed	13	Yes, some members are active	National standard treatment guidelines	No	No	No	Yes	No	Yes	Yes	Yes		Available but not functional	Available but not functional	Available but not functional	Available but not functional	Lack of financial support to operationalize the MTC sub-committees Knowledge gap about MTC sub-committee operations	1	1	0	0	0					No		Bimonthly	Bimonthly	Once in every two months	Yes
wave one	HC 4	BUD	Non-Teaching Hospital	Hospital Director/Medical Superitendent/In-charge	3 to 5 years	No	No	Lack of financial support to operationalize the MTC Knowledge gap in MTC operations	Yes	Yes	No	No	No								No	No	No	No	No	No
wave two	HC 4	MPU	Non-Teaching Hospital	MTC Chairperson	Less than 1 year	Yes, but not functional	Yes, but not functional	Knowledge gap in MTC operations	No	Yes	No	No	No				Yes, all members are officially appointed	12	Yes, some members are active	MTC guidelines National standard treatment guidelines Essential medicine and health supplies list	Yes	No	No	Yes	Yes	Yes	Yes	Yes		Available but not functional	Available but not functional	Available but not functional	Not in place	Knowledge gap about MTC sub-committee operations	0	1	0	0	0					MTC has a work plan and a budget	The hospital	Quarterly	Quarterly	Quarterly	Yes
wave two	HC 4	BUS	Non-Teaching Hospital	MTC Chairperson	1 to 2 years	Yes, but not functional	Yes, but not functional	Lack of financial support to operationalize the MTC	Yes	No	No	No	No				Yes, all members are officially appointed	12	Yes, all members are active	MTC guidelines Pharmacovigilance guidelines Antimicrobial stewardship guidelines National standard treatment guidelines Essential medicine and health supplies list	Yes	Yes	Yes	Yes	Yes	Yes	Yes	Yes		Available but not functional	Available but not functional	Available but not functional	Not in place	Lack of financial support to operationalize the MTC sub-committees Knowledge gap about MTC sub-committee operations	1	1	0	0	0					MTC has a work plan and a budget	The hospital NMS	Quarterly	Quarterly	Quarterly	No
wave two	HC 4	RUB	Non-Teaching Hospital	MTC Member	1 to 2 years	Yes, but not functional	Yes, but not functional	Knowledge gap in MTC operations Other specify	No	Yes	No	No	Yes	Recently formed committee			Yes, all members are officially appointed	13	No	MTC guidelines National standard treatment guidelines Essential medicine and health supplies list	Yes	No	No	Yes	Yes	No	No	No		Available but not functional	Available but not functional	Available but not functional	Not in place	Knowledge gap about MTC sub-committee operations Other specify	0	1	0	0	1	recently formed subcommittees				No		Rarely	Rarely	Very rare	No
wave two	HC 4	NDE	Non-Teaching Hospital	Dispenser	6 years and above	Yes, partially functional	Yes, partially functional	Other specify	No	No	No	No	Yes	The MTC is still in its infancy stages			Yes, all members are officially appointed	16	Yes, all members are active	MTC guidelines Essential medicine and health supplies list	Yes	No	No	No	Yes	Yes	Yes	Yes		Available but not functional	Available but not functional	Available but not functional	Not in place	Other specify	0	0	0	0	1	The MTC is still in its infancy stages				MTC has a work plan and a budget	The hospital	Quarterly	Quarterly	Quarterly	Yes
wave two	HC 4	KAK	Non-Teaching Hospital	AIMO/IMO	6 years and above	Yes, partially functional	Yes, partially functional	Knowledge gap in MTC operations	No	Yes	No	No	No				Yes, all members are officially appointed	21	Yes, some members are active	MTC guidelines National standard treatment guidelines Essential medicine and health supplies list	Yes	No	No	Yes	Yes	Yes	Yes	Yes		Available but not functional	Available but not functional	Available but not functional	Not in place	Knowledge gap about MTC sub-committee operations Other specify	0	1	0	0	1	Subcommittees have just been formulated				No		Monthly	Monthly	Every month	Yes
wave two	HC 4	NTU	Non-Teaching Hospital	AIMO/IMO	6 years and above	Yes, but not functional	Yes, but not functional	Lack of financial support to operationalize the MTC Knowledge gap in MTC operations	Yes	Yes	No	No	No				Yes, some members are officially appointed		Yes, some members are active	National standard treatment guidelines Essential medicine and health supplies list	No	No	No	Yes	Yes	Yes	Yes	Yes		Available but not functional	Available but not functional	Available but not functional	Not in place	Lack of financial support to operationalize the MTC sub-committees Knowledge gap about MTC sub-committee operations	1	1	0	0	0					No		Quarterly	Quarterly	Quarterly	No
wave two	HC 4	NGO	Non-Teaching Hospital	MTC Chairperson	6 years and above	Yes, but not functional	Yes, but not functional	Lack of financial support to operationalize the MTC Knowledge gap in MTC operations Other specify	Yes	Yes	No	No	Yes	MTC has just been newly created			Yes, all members are officially appointed	18	Yes, all members are active	MTC guidelines National standard treatment guidelines Essential medicine and health supplies list	Yes	No	No	Yes	Yes	Yes	Yes	Yes		Available but not functional	Available but not functional	Available but not functional	Not in place	Lack of financial support to operationalize the MTC sub-committees Knowledge gap about MTC sub-committee operations Other specify	1	1	0	0	1	MTC has just been created				MTC has a work plan and a budget but not included in the HF workplan and budget	NMS	Quarterly	Quarterly	Quarterly	Yes
wave two	HC 4	RUK	Non-Teaching Hospital	Hospital Director/Medical Superitendent/In-charge	3 to 5 years	Yes, but not functional	Yes, but not functional	Other specify	No	No	No	No	Yes	Newly formed facility committee			Yes, all members are officially appointed	8	Yes, all members are active	MTC guidelines Pharmacovigilance guidelines Antimicrobial stewardship guidelines National standard treatment guidelines Essential medicine and health supplies list	Yes	Yes	Yes	Yes	Yes	Yes	Yes	Yes		Available but not functional	Available but not functional	Available but not functional	Not in place	Other specify	0	0	0	0	1	No research committee because of the level of care				MTC has a work plan and a budget	MoH NMS	Quarterly	Quarterly	Quarterly	No
wave two	HC 4	AMA	Teaching Hospital	Hospital Director/Medical Superitendent/In-charge	1 to 2 years	Yes, partially functional	Yes, partially functional	Lack of financial support to operationalize the MTC Knowledge gap in MTC operations Lack of commitment from members	Yes	Yes	Yes	No	No				Yes, all members are officially appointed	13	Yes, all members are active	MTC guidelines National standard treatment guidelines Essential medicine and health supplies list	Yes	No	No	Yes	Yes	Yes	Yes	Yes		Partially functional	Partially functional	Partially functional	Not in place	Knowledge gap about MTC sub-committee operations	0	1	0	0	0					No		Monthly	Monthly	Every month	Yes
wave two	HC 4	RUB	Non-Teaching Hospital	Hospital Director/Medical Superitendent/In-charge	1 to 2 years	Yes, but not functional	Yes, but not functional	Lack of financial support to operationalize the MTC Knowledge gap in MTC operations	Yes	Yes	No	No	No				Yes, some members are officially appointed	12	Yes, some members are active	National standard treatment guidelines Essential medicine and health supplies list	No	No	No	Yes	Yes	Yes	Yes	Yes		Available but not functional	Available but not functional	Available but not functional	Not in place	Lack of financial support to operationalize the MTC sub-committees Knowledge gap about MTC sub-committee operations	1	1	0	0	0					No		Quarterly	Quarterly	Quarterly	No
wave one	HC 4	NAN	Non-Teaching Hospital	Hospital Director/Medical Superitendent/In-charge	Less than 1 year	No	No	Lack of financial support to operationalize the MTC Knowledge gap in MTC operations	Yes	Yes	No	No	No								No	No	No	No	No	No
wave two	HC 4	ANY	Non-Teaching Hospital	MTC Chairperson	Less than 1 year	Yes, but not functional	Yes, but not functional	Lack of financial support to operationalize the MTC Knowledge gap in MTC operations Other specify	Yes	Yes	No	No	Yes	MEMBERS NOT OFFICIALLY APPOINTED			No	12	Yes, all members are active	MTC guidelines Pharmacovigilance guidelines Antimicrobial stewardship guidelines National standard treatment guidelines Essential medicine and health supplies list	Yes	Yes	Yes	Yes	Yes	Yes	Yes	Yes		Available but not functional	Available but not functional	Available but not functional	Not in place	Lack of financial support to operationalize the MTC sub-committees Lack of commitment from hospital technical staff to become members of these sub-committees Lack of will and support from hospital administration	1	0	1	1	0					No		Bimonthly	Bimonthly	Once in every two months	Yes
wave two	HC 4	NTW	Non-Teaching Hospital	AIMO/IMO	6 years and above	Yes, but not functional	Yes, but not functional	Knowledge gap in MTC operations Other specify	No	Yes	No	No	Yes	Newly formed			Yes, all members are officially appointed	15	Yes, all members are active	MTC guidelines National standard treatment guidelines Essential medicine and health supplies list	Yes	No	No	Yes	Yes	Yes	Yes	Yes		Available but not functional	Available but not functional	Available but not functional	Not in place	Knowledge gap about MTC sub-committee operations Other specify	0	1	0	0	1	Just newly formed				No		Rarely	Rarely	Very rare	No
wave one	HC 4	KAS	Non-Teaching Hospital	AIMO/IMO	6 years and above	No	No	Knowledge gap in MTC operations	No	Yes	No	No	No								No	No	No	No	No	No
wave two	HC 4	BWI	Non-Teaching Hospital	MTC Member	6 years and above	Yes, but not functional	Yes, but not functional	Lack of commitment from members	No	No	Yes	No	No				Yes, all members are officially appointed	15	Yes, some members are active	MTC guidelines National standard treatment guidelines Essential medicine and health supplies list	Yes	No	No	Yes	Yes	Yes	Yes	Yes		Available but not functional	Available but not functional	Partially functional	Not in place	Other specify	0	0	0	0	1	Lack of seriousness from the executive				No		Rarely	Rarely	Very rare	No
wave two	HC 4	SSE	Non-Teaching Hospital	Dispenser	3 to 5 years	Yes, fully functional	Yes, fully functional										Yes, all members are officially appointed	13	Yes, all members are active	MTC guidelines Pharmacovigilance guidelines Antimicrobial stewardship guidelines National standard treatment guidelines Essential medicine and health supplies list	Yes	Yes	Yes	Yes	Yes	Yes	Yes	Yes		Partially functional	Partially functional	Partially functional	Not in place	Knowledge gap about MTC sub-committee operations	0	1	0	0	0					No		Bimonthly	Bimonthly	Once in every two months	Yes
wave one	HC 4	NTU	Non-Teaching Hospital	AIMO/IMO	6 years and above	No	No	Lack of financial support to operationalize the MTC Knowledge gap in MTC operations	Yes	Yes	No	No	No								No	No	No	No	No	No
wave one	HC 4	BUK	Non-Teaching Hospital	Hospital Director/Medical Superitendent/In-charge	3 to 5 years	No	No	Knowledge gap in MTC operations	No	Yes	No	No	No								No	No	No	No	No	No
wave two	HC 4	MUK	Non-Teaching Hospital	Dispenser	Less than 1 year	Yes, partially functional	Yes, partially functional	Lack of financial support to operationalize the MTC Knowledge gap in MTC operations Lack of commitment from members	Yes	Yes	Yes	No	No				Yes, all members are officially appointed	15	Yes, some members are active	MTC guidelines National standard treatment guidelines Essential medicine and health supplies list	Yes	No	No	Yes	Yes	Yes	Yes	Yes		Available but not functional	Available but not functional	Partially functional	Not in place	Lack of financial support to operationalize the MTC sub-committees Knowledge gap about MTC sub-committee operations Lack of commitment from hospital technical staff to become members of these sub-committees	1	1	1	0	0					No		Quarterly	Quarterly	Quarterly	Yes
wave one	HC 4	AMO	Non-Teaching Hospital	AIMO/IMO	6 years and above	No	No	Knowledge gap in MTC operations Other specify	No	Yes	No	No	Yes	Staff rotation							No	No	No	No	No	No
wave two	HC 4	NAM	Non-Teaching Hospital	Other	6 years and above	No	No	Knowledge gap in MTC operations Lack of commitment from members Other specify	No	Yes	Yes	No	Yes	Members have no appointment letters and terms of reference							No	No	No	No	No	No
wave two	HC 4	PAD	Non-Teaching Hospital	AIMO/IMO	6 years and above	No	No	Lack of financial support to operationalize the MTC Knowledge gap in MTC operations Lack of commitment from members Lack of will and support from hospital administration	Yes	Yes	Yes	Yes	No								No	No	No	No	No	No
wave one	HC 4	MUY	Non-Teaching Hospital	Dispenser	3 to 5 years	No	No	Lack of financial support to operationalize the MTC Knowledge gap in MTC operations Lack of commitment from members	Yes	Yes	Yes	No	No								No	No	No	No	No	No
wave two	HC 4	KIB	Non-Teaching Hospital	MTC Chairperson	1 to 2 years	Yes, but not functional	Yes, but not functional	Lack of financial support to operationalize the MTC Other specify	Yes	No	No	No	Yes	MTC is newly constituted			Yes, all members are officially appointed	12	Yes, all members are active	MTC guidelines Pharmacovigilance guidelines National standard treatment guidelines Essential medicine and health supplies list	Yes	Yes	No	Yes	Yes	Yes	Yes	Yes		Available but not functional	Available but not functional	Available but not functional	Not in place	Lack of financial support to operationalize the MTC sub-committees Knowledge gap about MTC sub-committee operations	1	1	0	0	0					MTC has a work plan and a budget but not included in the HF workplan and budget	NMS	Quarterly	Quarterly	Quarterly	No
wave two	HC 4	MIT	Non-Teaching Hospital	AIMO/IMO	6 years and above	Yes, but not functional	Yes, but not functional	Lack of financial support to operationalize the MTC Knowledge gap in MTC operations Lack of commitment from members Lack of will and support from hospital administration	Yes	Yes	Yes	Yes	No				Yes, all members are officially appointed	18	Yes, some members are active	MTC guidelines Antimicrobial stewardship guidelines National standard treatment guidelines Essential medicine and health supplies list	Yes	No	Yes	Yes	Yes	Yes	Yes	Yes		Partially functional	Available but not functional	Very Functional	Not in place	Lack of financial support to operationalize the MTC sub-committees Knowledge gap about MTC sub-committee operations Lack of commitment from hospital technical staff to become members of these sub-committees Lack of will and support from hospital administration	1	1	1	1	0					MTC has a work plan but without a budget		Quarterly	Quarterly	Quarterly	Yes
wave two	HC 4	KIW	Non-Teaching Hospital	Other	6 years and above	Yes, but not functional	Yes, but not functional	Lack of commitment from members Lack of will and support from hospital administration	No	No	Yes	Yes	No				No	8	No		No	No	No	No	No	No	No	No		Not in place	Not in place	Not in place	Not in place	Lack of commitment from hospital technical staff to become members of these sub-committees Lack of will and support from hospital administration	0	0	1	1	0					No		Rarely	Rarely	Very rare	No
wave one	HC 4	RWA	Non-Teaching Hospital	Hospital Director/Medical Superitendent/In-charge	1 to 2 years	No	No	Lack of financial support to operationalize the MTC Knowledge gap in MTC operations	Yes	Yes	No	No	No								No	No	No	No	No	No
wave two	HC 4	MWE	Non-Teaching Hospital	Dispenser	6 years and above	Yes, but not functional	Yes, but not functional	Knowledge gap in MTC operations	No	Yes	No	No	No				No	16	Yes, all members are active	MTC guidelines National standard treatment guidelines Essential medicine and health supplies list	Yes	No	No	Yes	Yes	No	No	No		Available but not functional	Available but not functional	Available but not functional	Not in place	Lack of financial support to operationalize the MTC sub-committees Knowledge gap about MTC sub-committee operations	1	1	0	0	0					No		Quarterly	Quarterly	Quarterly	Yes
wave two	HC 4	RUG	Non-Teaching Hospital	MTC Chairperson	1 to 2 years	Yes, but not functional	Yes, but not functional	Lack of financial support to operationalize the MTC Knowledge gap in MTC operations	Yes	Yes	No	No	No				Yes, all members are officially appointed	15	Yes, all members are active	MTC guidelines National standard treatment guidelines Essential medicine and health supplies list	Yes	No	No	Yes	Yes	Yes	Yes	Yes		Available but not functional	Available but not functional	Available but not functional	Not in place	Lack of financial support to operationalize the MTC sub-committees Knowledge gap about MTC sub-committee operations	1	1	0	0	0					No		Quarterly	Quarterly	Quarterly	No
wave one	HC 4	BUY	Non-Teaching Hospital	Hospital Director/Medical Superitendent/In-charge	3 to 5 years	No	No	Lack of financial support to operationalize the MTC Knowledge gap in MTC operations	Yes	Yes	No	No	No								No	No	No	No	No	No
wave one	HC 4	MAR	Non-Teaching Hospital	Hospital Director/Medical Superitendent/In-charge	3 to 5 years	Yes, fully functional	Yes, fully functional										No	0	Yes, all members are active	MTC guidelines National standard treatment guidelines Essential medicine and health supplies list	Yes	No	No	Yes	Yes	Yes	Yes	Yes		Very Functional	Very Functional	Very Functional	Available but not functional	Knowledge gap about MTC sub-committee operations	0	1	0	0	0					MTC has a work plan and a budget	The hospital	Bimonthly	Bimonthly	Once in every two months	Yes
wave one	HC 4	KIW	Non-Teaching Hospital	Other	6 years and above	No	No	Knowledge gap in MTC operations	No	Yes	No	No	No								No	No	No	No	No	No
wave one	HC 4	SEM	Non-Teaching Hospital	AIMO/IMO	1 to 2 years	No	No	Lack of financial support to operationalize the MTC Knowledge gap in MTC operations	Yes	Yes	No	No	No								No	No	No	No	No	No
wave two	HC 4	BUG	Non-Teaching Hospital	MTC Member	3 to 5 years	Yes, but not functional	Yes, but not functional	Lack of financial support to operationalize the MTC Knowledge gap in MTC operations	Yes	Yes	No	No	No				Yes, all members are officially appointed	12	Yes, all members are active	MTC guidelines National standard treatment guidelines Essential medicine and health supplies list	Yes	No	No	Yes	Yes	Yes	Yes	Yes		Available but not functional	Available but not functional	Available but not functional	Not in place	Lack of financial support to operationalize the MTC sub-committees Knowledge gap about MTC sub-committee operations	1	1	0	0	0					No		Quarterly	Quarterly	Quarterly	No
wave one	HC 4	RUG	Non-Teaching Hospital	Hospital Director/Medical Superitendent/In-charge	3 to 5 years	No	No	Lack of financial support to operationalize the MTC Knowledge gap in MTC operations	Yes	Yes	No	No	No								No	No	No	No	No	No
wave one	HC 4	RUB	Non-Teaching Hospital	Hospital Director/Medical Superitendent/In-charge	Less than 1 year	No	No	Lack of financial support to operationalize the MTC Knowledge gap in MTC operations	Yes	Yes	No	No	No								No	No	No	No	No	No
wave two	HC 4	PAN	Non-Teaching Hospital	AIMO/IMO	3 to 5 years	Yes, but not functional	Yes, but not functional	Knowledge gap in MTC operations Other specify	No	Yes	No	No	Yes	Other competing activities			Yes, all members are officially appointed	15	Yes, all members are active	MTC guidelines Pharmacovigilance guidelines National standard treatment guidelines Essential medicine and health supplies list	Yes	Yes	No	Yes	Yes	Yes	Yes	Yes		Available but not functional	Very Functional	Available but not functional	Available but not functional	Knowledge gap about MTC sub-committee operations	0	1	0	0	0					No		Quarterly	Quarterly	Quarterly	Yes
wave one	HC 4	KIG	Non-Teaching Hospital	Hospital Director/Medical Superitendent/In-charge	1 to 2 years	No	No	Lack of financial support to operationalize the MTC Knowledge gap in MTC operations	Yes	Yes	No	No	No								No	No	No	No	No	No
wave one	HC 4	BUS	Non-Teaching Hospital	Hospital Director/Medical Superitendent/In-charge	Less than 1 year	No	No	Lack of financial support to operationalize the MTC Knowledge gap in MTC operations Other specify	Yes	Yes	No	No	Yes	The team at the facility is awaiting a training from NMS as promised, when the concept was introduced.							No	No	No	No	No	No
wave two	HC 4	KIY	Non-Teaching Hospital	MTC Chairperson	3 to 5 years	Yes, but not functional	Yes, but not functional	Other specify	No	No	No	No	Yes	MTC has just been formed one month ago.			Yes, all members are officially appointed	15	No	MTC guidelines National standard treatment guidelines Essential medicine and health supplies list	Yes	No	No	Yes	Yes	No	No	No		Available but not functional	Available but not functional	Available but not functional	Not in place	Other specify	0	0	0	0	1	Subcommittees have just been formed a month ago.				No		Rarely	Rarely	Very rare	No
wave two	HC 4	NYI	Non-Teaching Hospital	AIMO/IMO	1 to 2 years	Yes, fully functional	Yes, fully functional										Yes, all members are officially appointed	12	Yes, all members are active	MTC guidelines Pharmacovigilance guidelines Antimicrobial stewardship guidelines National standard treatment guidelines Essential medicine and health supplies list	Yes	Yes	Yes	Yes	Yes	Yes	Yes	Yes		Available but not functional	Partially functional	Very Functional		Lack of financial support to operationalize the MTC sub-committees Lack of commitment from hospital technical staff to become members of these sub-committees	1	0	1	0	0					MTC has a work plan and a budget but not included in the HF workplan and budget	NMS	Bimonthly	Bimonthly	Once in every two months	Yes
wave two	HC 4	KAB	Non-Teaching Hospital	Hospital Director/Medical Superitendent/In-charge	1 to 2 years	Yes, but not functional	Yes, but not functional	Lack of financial support to operationalize the MTC Knowledge gap in MTC operations Other specify	Yes	Yes	No	No	Yes	Time constraints due to the busy schedule;	Don't receive PHC funds			15	Yes, some members are active	National standard treatment guidelines Essential medicine and health supplies list	No	No	No	Yes	Yes	No	No	No		Available but not functional	Available but not functional	Available but not functional	Available but not functional	Lack of financial support to operationalize the MTC sub-committees Knowledge gap about MTC sub-committee operations	1	1	0	0	0					No		Rarely	Rarely	Very rare	No
wave two	HC 4	BUG	Non-Teaching Hospital	MTC Chairperson	Less than 1 year	Yes, but not functional	Yes, but not functional	Lack of financial support to operationalize the MTC Knowledge gap in MTC operations	Yes	Yes	No	No	No				Yes, all members are officially appointed	13	Yes, all members are active	MTC guidelines Pharmacovigilance guidelines National standard treatment guidelines Essential medicine and health supplies list	Yes	Yes	No	Yes	Yes	Yes	Yes	Yes		Available but not functional	Available but not functional	Available but not functional	Not in place	Lack of financial support to operationalize the MTC sub-committees Knowledge gap about MTC sub-committee operations	1	1	0	0	0					No		Quarterly	Quarterly	Quarterly	No
wave one	HC 4	NAB	Non-Teaching Hospital	Hospital Director/Medical Superitendent/In-charge	1 to 2 years	No	No	Knowledge gap in MTC operations	No	Yes	No	No	No								No	No	No	No	No	No
wave one	HC 4	KIT	Non-Teaching Hospital	Hospital Director/Medical Superitendent/In-charge	3 to 5 years	No	No	Lack of financial support to operationalize the MTC Knowledge gap in MTC operations	Yes	Yes	No	No	No								No	No	No	No	No	No
wave one	HC 4	KAN	Non-Teaching Hospital	Hospital Director/Medical Superitendent/In-charge	1 to 2 years	No	No	Lack of financial support to operationalize the MTC Knowledge gap in MTC operations	Yes	Yes	No	No	No								No	No	No	No	No	No
wave one	HC 4	NAM	Non-Teaching Hospital	Other	6 years and above	No	No	Knowledge gap in MTC operations Lack of commitment from members Other specify	No	Yes	Yes	No	Yes	1. Low staffing levels in the facility.							No	No	No	No	No	No
wave two	HC 4	MBA	Non-Teaching Hospital	Dispenser	6 years and above	Yes, partially functional	Yes, partially functional	Knowledge gap in MTC operations	No	Yes	No	No	No				Yes, all members are officially appointed	12	Yes, all members are active	MTC guidelines National standard treatment guidelines Essential medicine and health supplies list	Yes	No	No	Yes	Yes	Yes	Yes	Yes		Partially functional	Available but not functional	Partially functional	Not in place	Knowledge gap about MTC sub-committee operations	0	1	0	0	0					No		Quarterly	Quarterly	Quarterly	Yes
wave one	HC 4	KAB	Non-Teaching Hospital	AIMO/IMO	3 to 5 years	No	No	Lack of financial support to operationalize the MTC Knowledge gap in MTC operations	Yes	Yes	No	No	No								No	No	No	No	No	No
wave one	HC 4	BUF	Non-Teaching Hospital	Hospital Director/Medical Superitendent/In-charge	6 years and above	No	No	Lack of financial support to operationalize the MTC Knowledge gap in MTC operations	Yes	Yes	No	No	No								No	No	No	No	No	No
wave two	HC 4	BUK	Teaching Hospital	MTC Chairperson	1 to 2 years	Yes, fully functional	Yes, fully functional										Yes, all members are officially appointed	17	Yes, all members are active	MTC guidelines National standard treatment guidelines Essential medicine and health supplies list	Yes	No	No	Yes	Yes	Yes	Yes	Yes		Available but not functional	Partially functional	Partially functional	Not in place	Lack of financial support to operationalize the MTC sub-committees Knowledge gap about MTC sub-committee operations Lack of commitment from hospital technical staff to become members of these sub-committees	1	1	1	0	0					MTC has a work plan and a budget	The hospital NMS	Bimonthly	Bimonthly	Once in every two months	Yes
wave two	HC 4	ATI	Non-Teaching Hospital	Dispenser	3 to 5 years	Yes, but not functional	Yes, but not functional	Lack of financial support to operationalize the MTC Knowledge gap in MTC operations Lack of commitment from members	Yes	Yes	Yes	No	No				Yes, all members are officially appointed	15	Yes, some members are active	MTC guidelines National standard treatment guidelines Essential medicine and health supplies list	Yes	No	No	Yes	Yes	Yes	Yes	Yes		Available but not functional	Available but not functional	Available but not functional	Not in place	Lack of financial support to operationalize the MTC sub-committees Knowledge gap about MTC sub-committee operations Lack of commitment from hospital technical staff to become members of these sub-committees Other specify	1	1	1	0	1	Lack of enough human resource				No		Bimonthly	Bimonthly	Once in every two months	Yes
wave one	HC 4	BWI	Non-Teaching Hospital	AIMO/IMO	6 years and above	No	No	Lack of financial support to operationalize the MTC Knowledge gap in MTC operations	Yes	Yes	No	No	No								No	No	No	No	No	No
wave two	HC 4	KIR	Non-Teaching Hospital	AIMO/IMO	1 to 2 years	Yes, partially functional	Yes, partially functional	Lack of financial support to operationalize the MTC Knowledge gap in MTC operations	Yes	Yes	No	No	No				Yes, all members are officially appointed	14	Yes, all members are active	MTC guidelines National standard treatment guidelines Essential medicine and health supplies list	Yes	No	No	Yes	Yes	Yes	Yes	Yes		Partially functional	Partially functional	Partially functional	Not in place	Lack of financial support to operationalize the MTC sub-committees Knowledge gap about MTC sub-committee operations	1	1	0	0	0					No		Bimonthly	Bimonthly	Once in every two months	Yes
wave one	HC 4	MPI	Non-Teaching Hospital	Pharmacist	6 years and above	Yes, partially functional	Yes, partially functional	Knowledge gap in MTC operations Other specify	No	Yes	No	No	Yes	low staffing	inadequate finances		No	5	Yes, all members are active	MTC guidelines Pharmacovigilance guidelines National standard treatment guidelines Essential medicine and health supplies list	Yes	Yes	No	Yes	Yes	No	No	No		Not in place	Not in place	Not in place	Not in place	Lack of financial support to operationalize the MTC sub-committees Knowledge gap about MTC sub-committee operations Other specify	1	1	0	0	1	inadequate number of staff limitiming committee members therefore unable to make subcommittees				No	The hospital	Quarterly	Quarterly	Quarterly	Yes
wave two	HC 4	MAD	Non-Teaching Hospital	Hospital Director/Medical Superitendent/In-charge	6 years and above	Yes, partially functional	Yes, partially functional	Other specify	No	No	No	No	Yes	The HF is in its inception stages but finances are available, members are knowledgeable & committed and the administration is willing to support			Yes, all members are officially appointed	15	Yes, all members are active	MTC guidelines National standard treatment guidelines	Yes	No	No	Yes	No	No	No	No		Available but not functional	Available but not functional	Available but not functional	Not in place	Other specify	0	0	0	0	1	The subcommittees have just been taken through their roles and responsibilities otherwise the members are committed & knowledgeable, finances are available and the hospital administration is willing to support,				No		Bimonthly	Bimonthly	Once in every two months	Yes
wave two	HC 4	BUD	Non-Teaching Hospital	MTC Member	6 years and above	Yes, but not functional	Yes, but not functional	Lack of commitment from members	No	No	Yes	No	No				Yes, all members are officially appointed	15	Yes, some members are active	National standard treatment guidelines Essential medicine and health supplies list	No	No	No	Yes	Yes	Yes	Yes	Yes		Available but not functional	Available but not functional	Available but not functional	Not in place	Knowledge gap about MTC sub-committee operations Lack of commitment from hospital technical staff to become members of these sub-committees	0	1	1	0	0										No
wave one	HC 4	KIB	Non-Teaching Hospital	Hospital Director/Medical Superitendent/In-charge	1 to 2 years	Yes, fully functional	Yes, fully functional										No	12	Yes, all members are active	MTC guidelines Pharmacovigilance guidelines National standard treatment guidelines Essential medicine and health supplies list	Yes	Yes	No	Yes	Yes	Yes	Yes	Yes		Available but not functional	Available but not functional	Available but not functional	Not in place	Other specify	0	0	0	0	1	Work load				MTC has a work plan and a budget	The hospital	Bimonthly	Bimonthly	Once in every two months	Yes
wave two	HC 4	BUS	Non-Teaching Hospital	MTC Chairperson	6 years and above	Yes, partially functional	Yes, partially functional	Knowledge gap in MTC operations Other specify	No	Yes	No	No	Yes	Newly appointed	Insufficient financing		Yes, all members are officially appointed	13	Yes, all members are active	MTC guidelines National standard treatment guidelines Essential medicine and health supplies list	Yes	No	No	Yes	Yes	Yes	Yes	Yes		Available but not functional	Available but not functional	Available but not functional	Not in place	Knowledge gap about MTC sub-committee operations Other specify	0	1	0	0	1	Newly appointed				MTC has a work plan and a budget	The hospital	Monthly	Monthly	Every month	Yes
wave one	HC 4	NSA	Non-Teaching Hospital	Dispenser	1 to 2 years	Yes, partially functional	Yes, partially functional	Knowledge gap in MTC operations Other specify	No	Yes	No	No	Yes	Restructuring of the staff has affected functionality since staff are moved out of the facility	The facility supports other police facilities hence key members of the MTC are usually in the field and hence affects meeting attendance.		No	30	Yes, some members are active	MTC guidelines Pharmacovigilance guidelines Essential medicine and health supplies list	Yes	Yes	No	No	Yes	Yes	Yes	Yes		Not in place	Partially functional	Partially functional		Knowledge gap about MTC sub-committee operations	0	1	0	0	0					MTC has a work plan and a budget		When need arises	When need arises	As and when need arises	Yes
wave two	HC 4	RWE	Non-Teaching Hospital	Hospital Director/Medical Superitendent/In-charge	6 years and above	Yes, but not functional	Yes, but not functional	Other specify	No	No	No	No	Yes	We have just started it			Yes, all members are officially appointed	13	Yes, all members are active	MTC guidelines National standard treatment guidelines Essential medicine and health supplies list	Yes	No	No	Yes	Yes	Yes	Yes	Yes		Available but not functional	Available but not functional	Partially functional	Available but not functional	Other specify	0	0	0	0	1	We have just formed the MTC and people may still n				MTC has a work plan and a budget	The hospital	Quarterly	Quarterly	Quarterly	Yes
wave one	HC 4	MID	Non-Teaching Hospital	Hospital Director/Medical Superitendent/In-charge	1 to 2 years	No	No	Knowledge gap in MTC operations	No	Yes	No	No	No								No	No	No	No	No	No
wave one	HC 4	SER	Non-Teaching Hospital	Hospital Director/Medical Superitendent/In-charge	6 years and above	No	No	Lack of financial support to operationalize the MTC Knowledge gap in MTC operations	Yes	Yes	No	No	No								No	No	No	No	No	No
wave one	HC 4	KIY	Non-Teaching Hospital	Hospital Director/Medical Superitendent/In-charge	3 to 5 years	No	No	Knowledge gap in MTC operations	No	Yes	No	No	No								No	No	No	No	No	No
wave two	HC 4	KAM	Non-Teaching Hospital	AIMO/IMO	6 years and above	Yes, but not functional	Yes, but not functional	Knowledge gap in MTC operations	No	Yes	No	No	No				Yes, all members are officially appointed	12	No	MTC guidelines National standard treatment guidelines Essential medicine and health supplies list	Yes	No	No	Yes	Yes	Yes	Yes	Yes		Available but not functional	Available but not functional	Available but not functional	Not in place	Knowledge gap about MTC sub-committee operations	0	1	0	0	0					No		Monthly	Monthly	Every month	No
wave one	HC 4	BUL	Non-Teaching Hospital	Hospital Director/Medical Superitendent/In-charge	1 to 2 years	No	No	Knowledge gap in MTC operations	No	Yes	No	No	No								No	No	No	No	No	No
wave one	HC 4	MUK	Non-Teaching Hospital	Dispenser	Less than 1 year	No	No	Knowledge gap in MTC operations Lack of commitment from members	No	Yes	Yes	No	No								No	No	No	No	No	No
wave two	HC 4	KAK	Non-Teaching Hospital	MTC Chairperson	3 to 5 years	Yes, but not functional	Yes, but not functional	Knowledge gap in MTC operations Other specify	No	Yes	No	No	Yes	The MTC is newly set up and awaiting further training on roles			Yes, all members are officially appointed	12	No	MTC guidelines National standard treatment guidelines Essential medicine and health supplies list	Yes	No	No	Yes	Yes	Yes	Yes	Yes		Available but not functional	Available but not functional	Available but not functional	Not in place	Knowledge gap about MTC sub-committee operations Other specify	0	1	0	0	1	Newly set up				No		Rarely	Rarely	Very rare	No
wave one	HC 4	BON	Non-Teaching Hospital	Hospital Director/Medical Superitendent/In-charge	Less than 1 year	No	No	Knowledge gap in MTC operations	No	Yes	No	No	No								No	No	No	No	No	No
wave one	HC 4	NTW	Non-Teaching Hospital	Hospital Director/Medical Superitendent/In-charge	3 to 5 years	No	No	Lack of financial support to operationalize the MTC Knowledge gap in MTC operations Lack of commitment from members	Yes	Yes	Yes	No	No								No	No	No	No	No	No
wave one	HC 4	KAN	Non-Teaching Hospital	Hospital Director/Medical Superitendent/In-charge	3 to 5 years	No	No	Lack of financial support to operationalize the MTC Knowledge gap in MTC operations Lack of commitment from members	Yes	Yes	Yes	No	No								No	No	No	No	No	No
wave two	HC 4	KAP	Non-Teaching Hospital	AIMO/IMO	6 years and above	Yes, but not functional	Yes, but not functional	Other specify	No	No	No	No	Yes	The MTC was recently set up, in May 2024.			Yes, all members are officially appointed	17	Yes, all members are active	MTC guidelines National standard treatment guidelines Essential medicine and health supplies list	Yes	No	No	Yes	Yes	Yes	Yes	Yes		Available but not functional	Available but not functional	Available but not functional	Not in place	Other specify	0	0	0	0	1	The sub-committees have also just been set up.				MTC has a work plan and a budget	The hospital				No
wave one	HC 4	BUS	Non-Teaching Hospital	Dispenser	1 to 2 years	No	No	Lack of financial support to operationalize the MTC Knowledge gap in MTC operations	Yes	Yes	No	No	No								No	No	No	No	No	No
wave two	HC 4	KAN	Non-Teaching Hospital	Dispenser	3 to 5 years	Yes, but not functional	Yes, but not functional	Other specify	No	No	No	No	Yes	MTC HAS JUST BEEN FORMULATED. APPOINTMENT LETTERS AVAILABLE BUT NOT YET DISTRIBUTED TO THE MEMBERS			Yes, all members are officially appointed	15	Yes, all members are active	MTC guidelines	Yes	No	No	No	No	Yes	Yes	Yes		Available but not functional	Available but not functional	Available but not functional	Not in place	Knowledge gap about MTC sub-committee operations Other specify	0	1	0	0	1	NEWLY FORMED				No		Quarterly	Quarterly	Quarterly	No
wave two	HC 4	KIB	Non-Teaching Hospital	MTC Chairperson	Less than 1 year	Yes, but not functional	Yes, but not functional	Other specify	No	No	No	No	Yes	Have just started the MTC			Yes, all members are officially appointed	15	Yes, some members are active	MTC guidelines National standard treatment guidelines	Yes	No	No	Yes	No	Yes	Yes	Yes		Available but not functional	Available but not functional	Available but not functional		Other specify	0	0	0	0	1	We have just composed the MTC had will become functional this year				No		Quarterly	Quarterly	Quarterly	No
wave two	HC 4	DOK	Non-Teaching Hospital	MTC Chairperson	1 to 2 years	Yes, but not functional	Yes, but not functional	Other specify	No	No	No	No	Yes	The MTC has just been set up.			Yes, all members are officially appointed	19	Yes, some members are active	MTC guidelines National standard treatment guidelines Essential medicine and health supplies list	Yes	No	No	Yes	Yes	Yes	Yes	Yes		Not in place	Not in place	Not in place	Not in place	Other specify	0	0	0	0	1	They are in the process of being set up.				No					No
wave two	HC 4	AWA	Non-Teaching Hospital	MTC Member	Less than 1 year	No	No														No	No	No	No	No	No
wave two	HC 4	ISH	Teaching Hospital	MTC Member	6 years and above	Yes, partially functional	Yes, partially functional	Lack of financial support to operationalize the MTC Knowledge gap in MTC operations Lack of commitment from members Lack of will and support from hospital administration	Yes	Yes	Yes	Yes	No				Yes, all members are officially appointed	13	Yes, some members are active	MTC guidelines National standard treatment guidelines Essential medicine and health supplies list	Yes	No	No	Yes	Yes	Yes	Yes	Yes		Partially functional	Available but not functional	Very Functional	Not in place	Lack of financial support to operationalize the MTC sub-committees Knowledge gap about MTC sub-committee operations Lack of commitment from hospital technical staff to become members of these sub-committees Lack of will and support from hospital administration	1	1	1	1	0					MTC has a work plan but without a budget		Monthly	Monthly	Every month	Yes
wave two	HC 4	KAT	Non-Teaching Hospital	MTC Member	6 years and above	Yes, partially functional	Yes, partially functional	Lack of financial support to operationalize the MTC Lack of commitment from members Lack of will and support from hospital administration	Yes	No	Yes	Yes	No				Yes, all members are officially appointed	14	Yes, some members are active	MTC guidelines National standard treatment guidelines Essential medicine and health supplies list	Yes	No	No	Yes	Yes	Yes	Yes	Yes		Partially functional	Available but not functional	Very Functional	Not in place	Lack of financial support to operationalize the MTC sub-committees Lack of commitment from hospital technical staff to become members of these sub-committees Lack of will and support from hospital administration	1	0	1	1	0					No		Quarterly	Quarterly	Quarterly	Yes
wave one	HC 4	BUJ	Non-Teaching Hospital	AIMO/IMO	3 to 5 years	No	No	Knowledge gap in MTC operations	No	Yes	No	No	No								No	No	No	No	No	No
wave two	HC 4	MAR	Non-Teaching Hospital	Dispenser	1 to 2 years	Yes, partially functional	Yes, partially functional	Lack of financial support to operationalize the MTC Knowledge gap in MTC operations	Yes	Yes	No	No	No				Yes, all members are officially appointed	20	Yes, some members are active	National standard treatment guidelines	No	No	No	Yes	No	Yes	Yes	Yes		Partially functional	Partially functional	Very Functional		Knowledge gap about MTC sub-committee operations	0	1	0	0	0					MTC has a work plan and a budget	The hospital	Bimonthly	Bimonthly	Once in every two months	Yes
wave one	HC 4	KIB	Non-Teaching Hospital	Hospital Director/Medical Superitendent/In-charge	6 years and above	No	No	Knowledge gap in MTC operations Lack of commitment from members	No	Yes	Yes	No	No								No	No	No	No	No	No
wave one	HC 4	BUG	Non-Teaching Hospital	Hospital Director/Medical Superitendent/In-charge	1 to 2 years	No	No	Lack of financial support to operationalize the MTC Knowledge gap in MTC operations	Yes	Yes	No	No	No								No	No	No	No	No	No
wave one	HC 4	PAK	Non-Teaching Hospital	AIMO/IMO	6 years and above	No	No	Lack of financial support to operationalize the MTC Knowledge gap in MTC operations Lack of commitment from members	Yes	Yes	Yes	No	No								No	No	No	No	No	No
wave one	HC 4	KAB	Non-Teaching Hospital	Hospital Director/Medical Superitendent/In-charge	3 to 5 years	No	No	Lack of financial support to operationalize the MTC Knowledge gap in MTC operations	Yes	Yes	No	No	No								No	No	No	No	No	No
wave two	HC 4	BUG	Non-Teaching Hospital	MTC Member	1 to 2 years	Yes, but not functional	Yes, but not functional	Other specify	No	No	No	No	Yes	Newly formed Committe of the facility yet to vibrantly start sub committe and committe activities in the facility			Yes, all members are officially appointed	10	Yes, all members are active	Antimicrobial stewardship guidelines National standard treatment guidelines Essential medicine and health supplies list	No	No	Yes	Yes	Yes	Yes	Yes	Yes		Available but not functional	Available but not functional	Available but not functional	Not in place	Other specify	0	0	0	0	1	Research committee not for this level of care				MTC has a work plan and a budget	Others specify	Quarterly	Quarterly	Quarterly	Yes
wave two	HC 4	PAK	Non-Teaching Hospital	AIMO/IMO	6 years and above	Yes, partially functional	Yes, partially functional	Lack of financial support to operationalize the MTC Knowledge gap in MTC operations Lack of will and support from hospital administration	Yes	Yes	No	Yes	No				Yes, all members are officially appointed		Yes, all members are active	MTC guidelines National standard treatment guidelines Essential medicine and health supplies list	Yes	No	No	Yes	Yes	Yes	Yes	Yes		Available but not functional	Available but not functional	Available but not functional	Not in place	Lack of financial support to operationalize the MTC sub-committees Knowledge gap about MTC sub-committee operations	1	1	0	0	0					No		Bimonthly	Bimonthly	Once in every two months	Yes
wave one	HC 4	KIY	Non-Teaching Hospital	AIMO/IMO	6 years and above	No	No	Lack of financial support to operationalize the MTC Knowledge gap in MTC operations	Yes	Yes	No	No	No								No	No	No	No	No	No
wave one	HC 4	BUK	Non-Teaching Hospital	Hospital Director/Medical Superitendent/In-charge	Less than 1 year	No	No	Knowledge gap in MTC operations Lack of commitment from members	No	Yes	Yes	No	No								No	No	No	No	No	No
wave one	HC 4	BUG	Non-Teaching Hospital	Hospital Director/Medical Superitendent/In-charge	3 to 5 years	No	No	Lack of financial support to operationalize the MTC Knowledge gap in MTC operations	Yes	Yes	No	No	No								No	No	No	No	No	No
wave one	HC 4	RWE	Non-Teaching Hospital	Hospital Director/Medical Superitendent/In-charge	3 to 5 years	No	No	Lack of financial support to operationalize the MTC Knowledge gap in MTC operations	Yes	Yes	No	No	No								No	No	No	No	No	No
wave two	HC 4	KYA	Non-Teaching Hospital	Other	6 years and above	Yes, but not functional	Yes, but not functional	Lack of financial support to operationalize the MTC Knowledge gap in MTC operations	Yes	Yes	No	No	No				No	15	Yes, all members are active	MTC guidelines Pharmacovigilance guidelines National standard treatment guidelines Essential medicine and health supplies list	Yes	Yes	No	Yes	Yes	No	No	No		Available but not functional	Available but not functional	Available but not functional	Not in place	Knowledge gap about MTC sub-committee operations	0	1	0	0	0					No		Rarely	Rarely	Very rare	No
wave one	HC 4	KAM	Non-Teaching Hospital	Hospital Director/Medical Superitendent/In-charge	6 years and above	No	No	Lack of financial support to operationalize the MTC Knowledge gap in MTC operations Lack of commitment from members Other specify	Yes	Yes	Yes	No	Yes	The in-charge was furious that the facility has no supplies and that NMS is inconsistent in supplies and so he says that's a demotivating factor towards establishment of such a quality improvement committee, which ideally he says is a good idea.							No	No	No	No	No	No
wave one	HC 4	BII	Non-Teaching Hospital	Hospital Director/Medical Superitendent/In-charge	1 to 2 years	No	No	Lack of financial support to operationalize the MTC Knowledge gap in MTC operations Other specify	Yes	Yes	No	No	Yes	Inadqate staffing							No	No	No	No	No	No
wave two	HC 4	WAL	Non-Teaching Hospital	MTC Chairperson	Less than 1 year	Yes, but not functional	Yes, but not functional	Lack of financial support to operationalize the MTC	Yes	No	No	No	No				Yes, all members are officially appointed	13	Yes, all members are active	MTC guidelines National standard treatment guidelines Essential medicine and health supplies list	Yes	No	No	Yes	Yes	Yes	Yes	Yes		Available but not functional	Available but not functional	Available but not functional	Not in place	Lack of financial support to operationalize the MTC sub-committees	1	0	0	0	0					MTC has a work plan and a budget	The hospital NMS	Quarterly	Quarterly	Quarterly	No
wave one	HC 4	NAB	Non-Teaching Hospital	Hospital Director/Medical Superitendent/In-charge	6 years and above	No	No	Lack of financial support to operationalize the MTC Knowledge gap in MTC operations	Yes	Yes	No	No	No								No	No	No	No	No	No
wave one	HC 4	BUB	Non-Teaching Hospital	Hospital Director/Medical Superitendent/In-charge	Less than 1 year	No	No	Lack of financial support to operationalize the MTC Knowledge gap in MTC operations	Yes	Yes	No	No	No								No	No	No	No	No	No
wave one	HC 4	PRI	Non-Teaching Hospital	Dispenser	3 to 5 years	No	No	Lack of financial support to operationalize the MTC Knowledge gap in MTC operations	Yes	Yes	No	No	No								No	No	No	No	No	No
wave two	HC 4	BUJ	Non-Teaching Hospital	Hospital Director/Medical Superitendent/In-charge	1 to 2 years	Yes, partially functional	Yes, partially functional	Other specify	No	No	No	No	Yes	We have just started the MTC but are committed to making it functional			Yes, all members are officially appointed	14	Yes, all members are active	MTC guidelines National standard treatment guidelines Essential medicine and health supplies list	Yes	No	No	Yes	Yes	Yes	Yes	Yes		Available but not functional	Available but not functional	Available but not functional	Not in place	Other specify	0	0	0	0	1	We have jaut started the MTC. The subcommittees have not yet started activities for this fy				MTC has a work plan and a budget	Both the hospital and IPs NMS	Quarterly	Quarterly	Quarterly	Yes
wave two	HC 4	KAR	Non-Teaching Hospital	AIMO/IMO	3 to 5 years	Yes, but not functional	Yes, but not functional	Knowledge gap in MTC operations Other specify	No	Yes	No	No	Yes	The MTC has just been established, and going forward, its going to be functional this new FY			Yes, all members are officially appointed	11	Yes, some members are active	MTC guidelines National standard treatment guidelines Essential medicine and health supplies list	Yes	No	No	Yes	Yes	Yes	Yes	Yes		Available but not functional	Available but not functional	Available but not functional	Not in place	Knowledge gap about MTC sub-committee operations Other specify	0	1	0	0	1	They are planning to start these activities this FY, the committees have just been established.				No		Rarely	Rarely	Very rare	No
wave two	HC 4	KID	Non-Teaching Hospital	AIMO/IMO	3 to 5 years	Yes, partially functional	Yes, partially functional	Lack of financial support to operationalize the MTC Knowledge gap in MTC operations Other specify	Yes	Yes	No	No	Yes	THE MTC HAS JUST BEEN APPOINTED ON 27TH JUNE 2024, ITS JUST BEGINNING ITS OPERATION			Yes, all members are officially appointed	15	Yes, all members are active	MTC guidelines Pharmacovigilance guidelines National standard treatment guidelines Essential medicine and health supplies list	Yes	Yes	No	Yes	Yes	Yes	Yes	Yes		Available but not functional	Available but not functional	Available but not functional	Available but not functional	Knowledge gap about MTC sub-committee operations Other specify	0	1	0	0	1	MEMBES HAVE JUST BEEN APPOINTED, NEXT MEETING IS TO DRAFT WORKPLAN				No		Quarterly	Quarterly	Quarterly	No
wave one	HC 4	MAD	Non-Teaching Hospital	Other	6 years and above	No	No	Lack of financial support to operationalize the MTC Knowledge gap in MTC operations	Yes	Yes	No	No	No								No	No	No	No	No	No
wave one	HC 4	NYA	Non-Teaching Hospital	Other	1 to 2 years	No	No	Knowledge gap in MTC operations Lack of commitment from members	No	Yes	Yes	No	No								No	No	No	No	No	No
wave one	HC 4	RUG	Non-Teaching Hospital	Hospital Director/Medical Superitendent/In-charge	Less than 1 year	No	No	Knowledge gap in MTC operations Other specify	No	Yes	No	No	Yes	There is need to train staff on the MTC Operations and its importance and relevance in medical practice	Rugyeyo is a new Centre IV and the staff there need technical support to improve the quality of whatever they are doing						No	No	No	No	No	No
wave one	HC 4	KIG	Non-Teaching Hospital	Hospital Director/Medical Superitendent/In-charge	1 to 2 years	No	No	Lack of financial support to operationalize the MTC Knowledge gap in MTC operations	Yes	Yes	No	No	No								No	No	No	No	No	No
wave one	HC 4	NAG	Non-Teaching Hospital	Hospital Director/Medical Superitendent/In-charge	3 to 5 years	Yes, partially functional	Yes, partially functional	Lack of financial support to operationalize the MTC Knowledge gap in MTC operations	Yes	Yes	No	No	No				No	7	Yes, some members are active	National standard treatment guidelines Essential medicine and health supplies list	No	No	No	Yes	Yes	No	No	No		Not in place	Not in place	Not in place	Not in place	Knowledge gap about MTC sub-committee operations	0	1	0	0	0					No		Quarterly	Quarterly	Quarterly	Yes
wave two	HC 4	NAG	Non-Teaching Hospital	MTC Member	Less than 1 year	Yes, but not functional	Yes, but not functional	Lack of commitment from members Lack of will and support from hospital administration Other specify	No	No	Yes	Yes	Yes	Delayed issuance appointment letters.			No	13	No	MTC guidelines	Yes	No	No	No	No	No	No	No		Available but not functional	Available but not functional	Available but not functional	Not in place	Lack of commitment from hospital technical staff to become members of these sub-committees Lack of will and support from hospital administration Other specify	0	0	1	1	1	Delayed issuance of appointment letters.				No		Rarely	Rarely	Very rare	Yes
wave two	HC 4	TIR	Non-Teaching Hospital	AIMO/IMO	3 to 5 years	Yes, but not functional	Yes, but not functional	Lack of financial support to operationalize the MTC Knowledge gap in MTC operations Other specify	Yes	Yes	No	No	Yes	MTC is new			Yes, all members are officially appointed	16	Yes, all members are active	MTC guidelines National standard treatment guidelines Essential medicine and health supplies list	Yes	No	No	Yes	Yes	Yes	Yes	Yes		Available but not functional	Available but not functional	Available but not functional	Not in place	Lack of financial support to operationalize the MTC sub-committees Knowledge gap about MTC sub-committee operations Other specify	1	1	0	0	1	MTC is new				MTC has a work plan and a budget but not included in the HF workplan and budget	NMS	Quarterly	Quarterly	Quarterly	No
wave one	HC 4	RUH	Non-Teaching Hospital	Hospital Director/Medical Superitendent/In-charge	6 years and above	No	No	Knowledge gap in MTC operations	No	Yes	No	No	No								No	No	No	No	No	No
wave one	HC 4	BUW	Non-Teaching Hospital	Hospital Director/Medical Superitendent/In-charge	1 to 2 years	No	No	Knowledge gap in MTC operations	No	Yes	No	No	No								No	No	No	No	No	No
wave two	HC 4	KAS	Non-Teaching Hospital	AIMO/IMO	6 years and above	No	No	Lack of financial support to operationalize the MTC Lack of will and support from hospital administration	Yes	No	No	Yes	No								No	No	No	No	No	No
wave one	HC 4	BUD	Non-Teaching Hospital	Hospital Director/Medical Superitendent/In-charge	Less than 1 year	No	No	Knowledge gap in MTC operations Lack of commitment from members Other specify	No	Yes	Yes	No	Yes	under staffed							No	No	No	No	No	No
wave two	HC 4	LWE	Non-Teaching Hospital	Hospital Director/Medical Superitendent/In-charge	1 to 2 years	Yes, but not functional	Yes, but not functional	Lack of financial support to operationalize the MTC Knowledge gap in MTC operations Lack of commitment from members	Yes	Yes	Yes	No	No				Yes, all members are officially appointed	12	Yes, some members are active	MTC guidelines National standard treatment guidelines Essential medicine and health supplies list	Yes	No	No	Yes	Yes	No	No	No		Available but not functional	Available but not functional	Available but not functional	Not in place	Lack of financial support to operationalize the MTC sub-committees Knowledge gap about MTC sub-committee operations Lack of commitment from hospital technical staff to become members of these sub-committees	1	1	1	0	0					No		Quarterly	Quarterly	Quarterly	Yes
wave one	HC 4	BUG	Non-Teaching Hospital	Hospital Director/Medical Superitendent/In-charge	Less than 1 year	No	No	Lack of financial support to operationalize the MTC Knowledge gap in MTC operations Lack of commitment from members	Yes	Yes	Yes	No	No								No	No	No	No	No	No
wave two	HC 4	MPA	Non-Teaching Hospital	Hospital Director/Medical Superitendent/In-charge	3 to 5 years	Yes, fully functional	Yes, fully functional										Yes, all members are officially appointed	14	Yes, all members are active	MTC guidelines National standard treatment guidelines Essential medicine and health supplies list	Yes	No	No	Yes	Yes	Yes	Yes	Yes		Partially functional	Partially functional	Very Functional	Not in place	Lack of financial support to operationalize the MTC sub-committees Knowledge gap about MTC sub-committee operations	1	1	0	0	0					MTC has a work plan and a budget		Monthly	Monthly	Every month	Yes
wave one	HC 4	KYA	Non-Teaching Hospital	Hospital Director/Medical Superitendent/In-charge	3 to 5 years	No	No	Knowledge gap in MTC operations	No	Yes	No	No	No								No	No	No	No	No	No
wave one	HC 4	BUG	Non-Teaching Hospital	Hospital Director/Medical Superitendent/In-charge	3 to 5 years	No	No	Lack of financial support to operationalize the MTC Knowledge gap in MTC operations	Yes	Yes	No	No	No								No	No	No	No	No	No
wave one	HC 4	MAZ	Non-Teaching Hospital	Hospital Director/Medical Superitendent/In-charge	1 to 2 years	No	No	Lack of financial support to operationalize the MTC Knowledge gap in MTC operations	Yes	Yes	No	No	No								No	No	No	No	No	No
wave one	HC 4	BUM	Non-Teaching Hospital	Dispenser	6 years and above	No	No	Lack of financial support to operationalize the MTC Knowledge gap in MTC operations	Yes	Yes	No	No	No								No	No	No	No	No	No
wave one	HC 4	BUT	Non-Teaching Hospital	Dispenser	3 to 5 years	No	No	Lack of financial support to operationalize the MTC Knowledge gap in MTC operations	Yes	Yes	No	No	No								No	No	No	No	No	No
wave one	HC 4	WAR	Non-Teaching Hospital	MTC Member	1 to 2 years	No	No	Knowledge gap in MTC operations	No	Yes	No	No	No								No	No	No	No	No	No
wave one	HC 4	RHI	Non-Teaching Hospital	Hospital Director/Medical Superitendent/In-charge	1 to 2 years	No	No	Lack of financial support to operationalize the MTC Knowledge gap in MTC operations Lack of commitment from members	Yes	Yes	Yes	No	No								No	No	No	No	No	No
wave two	HC 4	KAB	Non-Teaching Hospital	MTC Chairperson	6 years and above	Yes, fully functional	Yes, fully functional										Yes, all members are officially appointed	15	Yes, some members are active	MTC guidelines Pharmacovigilance guidelines Antimicrobial stewardship guidelines National standard treatment guidelines Essential medicine and health supplies list	Yes	Yes	Yes	Yes	Yes	Yes	Yes	Yes		Partially functional	Available but not functional	Partially functional	Not in place	Lack of financial support to operationalize the MTC sub-committees Knowledge gap about MTC sub-committee operations Lack of commitment from hospital technical staff to become members of these sub-committees Lack of will and support from hospital administration	1	1	1	1	0					MTC has a work plan and a budget	The hospital	Bimonthly	Bimonthly	Once in every two months	Yes
wave one	HC 4	NGO	Non-Teaching Hospital	Hospital Director/Medical Superitendent/In-charge	3 to 5 years	No	No	Lack of financial support to operationalize the MTC Knowledge gap in MTC operations Lack of commitment from members	Yes	Yes	Yes	No	No								No	No	No	No	No	No
wave one	HC 4	BWI	Non-Teaching Hospital	MTC Chairperson	1 to 2 years	Yes, but not functional	Yes, but not functional	Lack of financial support to operationalize the MTC Knowledge gap in MTC operations Lack of commitment from members	Yes	Yes	Yes	No	No				No	9	Yes, all members are active	MTC guidelines Pharmacovigilance guidelines	Yes	Yes	No	No	No	Yes	Yes	Yes		Very Functional	Available but not functional	Partially functional	Not in place	Lack of financial support to operationalize the MTC sub-committees Knowledge gap about MTC sub-committee operations Lack of commitment from hospital technical staff to become members of these sub-committees	1	1	1	0	0					No	Others specify	Bimonthly	Bimonthly	Once in every two months	No
wave two	HC 4	MAD	Non-Teaching Hospital	MTC Chairperson	Less than 1 year	No	No	Lack of financial support to operationalize the MTC Knowledge gap in MTC operations Lack of commitment from members	Yes	Yes	Yes	No	No								No	No	No	No	No	No
wave one	HC 4	MAY	Non-Teaching Hospital	Hospital Director/Medical Superitendent/In-charge	1 to 2 years	No	No	Lack of financial support to operationalize the MTC Knowledge gap in MTC operations	Yes	Yes	No	No	No								No	No	No	No	No	No
wave one	HC 4	KAS	Non-Teaching Hospital	AIMO/IMO	Less than 1 year	No	No	Lack of financial support to operationalize the MTC Knowledge gap in MTC operations Lack of commitment from members	Yes	Yes	Yes	No	No								No	No	No	No	No	No
wave two	HC 4	NTA	Non-Teaching Hospital	MTC Member	6 years and above	Yes, fully functional	Yes, fully functional										Yes, all members are officially appointed	21	Yes, all members are active	MTC guidelines Pharmacovigilance guidelines Antimicrobial stewardship guidelines National standard treatment guidelines	Yes	Yes	Yes	Yes	No	Yes	Yes	Yes		Partially functional	Very Functional	Very Functional	Not in place	Lack of financial support to operationalize the MTC sub-committees Knowledge gap about MTC sub-committee operations	1	1	0	0	0					No		Quarterly	Quarterly	Quarterly	Yes
wave two	HC 4	KYA	Non-Teaching Hospital	Hospital Director/Medical Superitendent/In-charge	3 to 5 years	No	No	Lack of financial support to operationalize the MTC Knowledge gap in MTC operations Lack of commitment from members Lack of will and support from hospital administration	Yes	Yes	Yes	Yes	No								No	No	No	No	No	No
wave two	HC 4	KAS	Non-Teaching Hospital	AIMO/IMO	3 to 5 years	Yes, but not functional	Yes, but not functional	Knowledge gap in MTC operations Other specify	No	Yes	No	No	Yes	Newly instituted	Knowledge gap		Yes, all members are officially appointed	14	Yes, all members are active	Pharmacovigilance guidelines Essential medicine and health supplies list	No	Yes	No	No	Yes	Yes	Yes	Yes		Available but not functional	Available but not functional	Partially functional	Available but not functional	Knowledge gap about MTC sub-committee operations Other specify	0	1	0	0	1	Just newly formed				No		Rarely	Rarely	Very rare	No
wave one	HC 4	MPA	Non-Teaching Hospital	Hospital Director/Medical Superitendent/In-charge	1 to 2 years	No	No	Lack of financial support to operationalize the MTC Knowledge gap in MTC operations Other specify	Yes	Yes	No	No	Yes	The facility received MTC documents, and have a plan to nominate members to the committee but are awaiting a training from NMS team to fully start							No	No	No	No	No	No
wave two	HC 4	BII	Non-Teaching Hospital	MTC Member	6 years and above	Yes, partially functional	Yes, partially functional	Lack of financial support to operationalize the MTC Knowledge gap in MTC operations Other specify	Yes	Yes	No	No	Yes	Just recently reactivated the MTC			Yes, all members are officially appointed	12	Yes, some members are active	MTC guidelines National standard treatment guidelines Essential medicine and health supplies list	Yes	No	No	Yes	Yes	Yes	Yes	Yes		Available but not functional	Available but not functional	Available but not functional	Not in place	Lack of financial support to operationalize the MTC sub-committees Knowledge gap about MTC sub-committee operations	1	1	0	0	0					No		Monthly	Monthly	Every month	No
wave one	HC 4	POL	Non-Teaching Hospital	Hospital Director/Medical Superitendent/In-charge	3 to 5 years	No	No	Knowledge gap in MTC operations	No	Yes	No	No	No								No	No	No	No	No	No
wave two	HC 4	NAN	Non-Teaching Hospital	MTC Chairperson	3 to 5 years	Yes, but not functional	Yes, but not functional	Knowledge gap in MTC operations	No	Yes	No	No	No				Yes, all members are officially appointed	14	Yes, all members are active	MTC guidelines National standard treatment guidelines Essential medicine and health supplies list	Yes	No	No	Yes	Yes	Yes	Yes	Yes		Available but not functional	Available but not functional	Available but not functional	Not in place	Knowledge gap about MTC sub-committee operations	0	1	0	0	0					MTC has a work plan and a budget	The hospital NMS	Quarterly	Quarterly	Quarterly	No
wave two	HC 4	KIT	Non-Teaching Hospital	MTC Chairperson	6 years and above	Yes, partially functional	Yes, partially functional	Lack of financial support to operationalize the MTC Knowledge gap in MTC operations	Yes	Yes	No	No	No				Yes, all members are officially appointed	11	Yes, all members are active	MTC guidelines National standard treatment guidelines Essential medicine and health supplies list	Yes	No	No	Yes	Yes	Yes	Yes	Yes		Partially functional	Partially functional	Partially functional	Not in place	Lack of financial support to operationalize the MTC sub-committees Knowledge gap about MTC sub-committee operations	1	1	0	0	0					No		Monthly	Monthly	Every month	Yes
wave two	HC 4	BUK	Non-Teaching Hospital	Hospital Director/Medical Superitendent/In-charge	3 to 5 years	Yes, partially functional	Yes, partially functional	Knowledge gap in MTC operations	No	Yes	No	No	No				Yes, all members are officially appointed	8	Yes, all members are active	National standard treatment guidelines Essential medicine and health supplies list	No	No	No	Yes	Yes	Yes	Yes	Yes		Partially functional	Partially functional	Partially functional	Not in place	Knowledge gap about MTC sub-committee operations Other specify	0	1	0	0	1	Newly instituted				No		Rarely	Rarely	Very rare	No
wave one	HC 4	KIR	Non-Teaching Hospital	Dispenser	6 years and above	No	No	Lack of financial support to operationalize the MTC Knowledge gap in MTC operations	Yes	Yes	No	No	No								No	No	No	No	No	No
wave two	HC 4	NAG	Non-Teaching Hospital	AIMO/IMO	3 to 5 years	Yes, but not functional	Yes, but not functional	Knowledge gap in MTC operations	No	Yes	No	No	No				Yes, all members are officially appointed	14	No	MTC guidelines National standard treatment guidelines Essential medicine and health supplies list	Yes	No	No	Yes	Yes	Yes	Yes	Yes		Available but not functional	Available but not functional	Available but not functional	Not in place	Knowledge gap about MTC sub-committee operations	0	1	0	0	0					No		Monthly	Monthly	Every month	Yes
wave two	HC 4	ADU	Non-Teaching Hospital	AIMO/IMO	1 to 2 years	Yes, but not functional	Yes, but not functional	Lack of financial support to operationalize the MTC Knowledge gap in MTC operations	Yes	Yes	No	No	No				Yes, all members are officially appointed	12	Yes, some members are active	National standard treatment guidelines	No	No	No	Yes	No	Yes	Yes	Yes		Available but not functional	Available but not functional	Available but not functional	Available but not functional	Lack of financial support to operationalize the MTC sub-committees Knowledge gap about MTC sub-committee operations	1	1	0	0	0					No		Bimonthly	Bimonthly	Once in every two months	No
wave two	HC 4	KYA	Teaching Hospital	MTC Member	3 to 5 years	Yes, partially functional	Yes, partially functional	Knowledge gap in MTC operations Lack of commitment from members Lack of will and support from hospital administration	No	Yes	Yes	Yes	No				Yes, all members are officially appointed	13	Yes, some members are active	MTC guidelines National standard treatment guidelines Essential medicine and health supplies list	Yes	No	No	Yes	Yes	Yes	Yes	Yes		Partially functional	Available but not functional	Very Functional	Not in place	Lack of financial support to operationalize the MTC sub-committees Knowledge gap about MTC sub-committee operations Lack of commitment from hospital technical staff to become members of these sub-committees Lack of will and support from hospital administration	1	1	1	1	0					MTC has a work plan but without a budget		Bimonthly	Bimonthly	Once in every two months	Yes
wave one	HC 4	KAP	Non-Teaching Hospital	AIMO/IMO	6 years and above	No	No	Knowledge gap in MTC operations Lack of commitment from members	No	Yes	Yes	No	No								No	No	No	No	No	No
wave one	HC 4	KYA	Non-Teaching Hospital	Hospital Director/Medical Superitendent/In-charge	3 to 5 years	No	No	Knowledge gap in MTC operations	No	Yes	No	No	No								No	No	No	No	No	No
wave two	HC 4	ORU	Non-Teaching Hospital	MTC Chairperson	6 years and above	Yes, partially functional	Yes, partially functional	Other specify	No	No	No	No	Yes	NO OFFICIAL APPOINTMENT LETTERS			No	10	Yes, all members are active		No	No	No	No	No	No	No	No		Not in place	Not in place	Not in place	Not in place	Knowledge gap about MTC sub-committee operations	0	1	0	0	0					No		Quarterly	Quarterly	Quarterly	Yes
wave two	HC 4	KIB	Non-Teaching Hospital	AIMO/IMO	3 to 5 years	Yes, partially functional	Yes, partially functional	Lack of financial support to operationalize the MTC Knowledge gap in MTC operations Lack of commitment from members	Yes	Yes	Yes	No	No				Yes, all members are officially appointed	15	Yes, some members are active	MTC guidelines National standard treatment guidelines Essential medicine and health supplies list	Yes	No	No	Yes	Yes	Yes	Yes	Yes		Available but not functional	Available but not functional	Available but not functional	Available but not functional	Lack of financial support to operationalize the MTC sub-committees Knowledge gap about MTC sub-committee operations Lack of will and support from hospital administration	1	1	0	1	0					No		Bimonthly	Bimonthly	Once in every two months	Yes
wave two	HC 4	BWI	Non-Teaching Hospital	Dispenser	6 years and above	Yes, but not functional	Yes, but not functional	Knowledge gap in MTC operations	No	Yes	No	No	No				Yes, all members are officially appointed	12	Yes, all members are active	MTC guidelines National standard treatment guidelines Essential medicine and health supplies list	Yes	No	No	Yes	Yes	Yes	Yes	Yes		Not in place	Not in place	Not in place	Not in place	Knowledge gap about MTC sub-committee operations	0	1	0	0	0					No		Rarely	Rarely	Very rare	No
wave one	HC 4	NTA	Non-Teaching Hospital	Hospital Director/Medical Superitendent/In-charge	6 years and above	No	No	Lack of financial support to operationalize the MTC Knowledge gap in MTC operations	Yes	Yes	No	No	No								No	No	No	No	No	No
wave two	HC 4	WAK	Non-Teaching Hospital	AIMO/IMO	3 to 5 years	No	No	Knowledge gap in MTC operations	No	Yes	No	No	No								No	No	No	No	No	No
wave two	HC 4	HAM	Non-Teaching Hospital	AIMO/IMO	Less than 1 year	Yes, but not functional	Yes, but not functional	Lack of financial support to operationalize the MTC Knowledge gap in MTC operations	Yes	Yes	No	No	No				Yes, some members are officially appointed	12	Yes, all members are active	National standard treatment guidelines Essential medicine and health supplies list	No	No	No	Yes	Yes	Yes	Yes	Yes		Available but not functional	Available but not functional	Available but not functional	Not in place	Lack of financial support to operationalize the MTC sub-committees Knowledge gap about MTC sub-committee operations	1	1	0	0	0					No		Quarterly	Quarterly	Quarterly	Yes
wave two	HC 4	KAK	Non-Teaching Hospital	Hospital Director/Medical Superitendent/In-charge	1 to 2 years	Yes, but not functional	Yes, but not functional	Knowledge gap in MTC operations	No	Yes	No	No	No				No	12	No	National standard treatment guidelines Essential medicine and health supplies list	No	No	No	Yes	Yes	No	No	No		Not in place	Not in place	Not in place	Not in place	Knowledge gap about MTC sub-committee operations	0	1	0	0	0					No		Rarely	Rarely	Very rare	No
wave one	HC 4	ADU	Non-Teaching Hospital	Hospital Director/Medical Superitendent/In-charge	3 to 5 years	No	No	Lack of financial support to operationalize the MTC Knowledge gap in MTC operations Lack of commitment from members	Yes	Yes	Yes	No	No								No	No	No	No	No	No
wave two	HC 4	KUM	Non-Teaching Hospital	MTC Chairperson	6 years and above	Yes, but not functional	Yes, but not functional	Lack of financial support to operationalize the MTC Knowledge gap in MTC operations Other specify	Yes	Yes	No	No	Yes	MTC has just been constituted			Yes, all members are officially appointed	17	Yes, all members are active	MTC guidelines National standard treatment guidelines Essential medicine and health supplies list	Yes	No	No	Yes	Yes	Yes	Yes	Yes		Available but not functional	Available but not functional	Available but not functional	Not in place	Lack of financial support to operationalize the MTC sub-committees Knowledge gap about MTC sub-committee operations	1	1	0	0	0					MTC has a work plan and a budget but not included in the HF workplan and budget	The hospital NMS	Quarterly	Quarterly	Quarterly	No
wave one	HC 4	ORU	Non-Teaching Hospital	Hospital Director/Medical Superitendent/In-charge	3 to 5 years	No	No	Knowledge gap in MTC operations	No	Yes	No	No	No								No	No	No	No	No	No
wave one	HC 4	BUK	Non-Teaching Hospital	Hospital Director/Medical Superitendent/In-charge	6 years and above	No	No	Knowledge gap in MTC operations	No	Yes	No	No	No								No	No	No	No	No	No
wave two	HC 4	KAL	Non-Teaching Hospital	Dispenser	1 to 2 years	Yes, but not functional	Yes, but not functional	Lack of financial support to operationalize the MTC Knowledge gap in MTC operations Other specify	Yes	Yes	No	No	Yes	The MTC is new			Yes, all members are officially appointed	14	Yes, all members are active	MTC guidelines National standard treatment guidelines Essential medicine and health supplies list	Yes	No	No	Yes	Yes	Yes	Yes	Yes		Available but not functional	Available but not functional	Available but not functional	Not in place	Lack of financial support to operationalize the MTC sub-committees Knowledge gap about MTC sub-committee operations	1	1	0	0	0					MTC has a work plan and a budget	The hospital NMS	Quarterly	Quarterly	Quarterly	No
wave one	HC 4	BUH	Non-Teaching Hospital	Dispenser	3 to 5 years	No	No	Lack of financial support to operationalize the MTC	Yes	No	No	No	No								No	No	No	No	No	No
wave two	HC 4	MPI	Non-Teaching Hospital	Dispenser	6 years and above	Yes, partially functional	Yes, partially functional	Lack of financial support to operationalize the MTC Knowledge gap in MTC operations Other specify	Yes	Yes	No	No	Yes	Inadequate staffing norms leading to member ovelap amongst sub committees and limited skillset			No	12	Yes, all members are active	MTC guidelines Pharmacovigilance guidelines National standard treatment guidelines Essential medicine and health supplies list	Yes	Yes	No	Yes	Yes	No	No	No		Available but not functional	Available but not functional	Available but not functional	Not in place	Lack of financial support to operationalize the MTC sub-committees Knowledge gap about MTC sub-committee operations Other specify	1	1	0	0	1	Lack of approved terms of reference and assignment of duties				MTC has a work plan and a budget	The hospital MoH	Quarterly	Quarterly	Quarterly	Yes
wave two	HC 4	RUH	Non-Teaching Hospital	Pharmacist	3 to 5 years	Yes, fully functional	Yes, fully functional										Yes, all members are officially appointed	15	Yes, all members are active	MTC guidelines National standard treatment guidelines Essential medicine and health supplies list	Yes	No	No	Yes	Yes	Yes	Yes	Yes		Partially functional	Partially functional	Very Functional	Not in place											MTC has a work plan but without a budget		Monthly	Monthly	Every month	Yes
wave one	HC 4	RUK	Non-Teaching Hospital	Hospital Director/Medical Superitendent/In-charge	3 to 5 years	No	No	Lack of financial support to operationalize the MTC Knowledge gap in MTC operations	Yes	Yes	No	No	No								No	No	No	No	No	No
wave two	HC 4	BUW	Non-Teaching Hospital	Dispenser	6 years and above	Yes, partially functional	Yes, partially functional	Lack of financial support to operationalize the MTC Knowledge gap in MTC operations	Yes	Yes	No	No	No				Yes, all members are officially appointed	15	Yes, all members are active	MTC guidelines Antimicrobial stewardship guidelines National standard treatment guidelines Essential medicine and health supplies list	Yes	No	Yes	Yes	Yes	Yes	Yes	Yes		Available but not functional	Available but not functional	Available but not functional	Not in place	Lack of financial support to operationalize the MTC sub-committees Knowledge gap about MTC sub-committee operations Other specify	1	1	0	0	1	Limited staffing levels giving health workers multiple tasks.				No		Quarterly	Quarterly	Quarterly	Yes
wave two	HC 4	KAM	Non-Teaching Hospital	AIMO/IMO	6 years and above	Yes, but not functional	Yes, but not functional	Lack of financial support to operationalize the MTC Knowledge gap in MTC operations	Yes	Yes	No	No	No				Yes, all members are officially appointed	13	Yes, all members are active	MTC guidelines National standard treatment guidelines Essential medicine and health supplies list	Yes	No	No	Yes	Yes	Yes	Yes	Yes		Available but not functional	Available but not functional	Available but not functional	Not in place	Lack of financial support to operationalize the MTC sub-committees Knowledge gap about MTC sub-committee operations	1	1	0	0	0					No		Bimonthly	Bimonthly	Once in every two months	Yes
wave two	HC 4	OBO	Non-Teaching Hospital	Dispenser	3 to 5 years	Yes, but not functional	Yes, but not functional	Lack of financial support to operationalize the MTC Knowledge gap in MTC operations	Yes	Yes	No	No	No				Yes, all members are officially appointed	13	Yes, all members are active	National standard treatment guidelines	No	No	No	Yes	No	Yes	Yes	Yes		Available but not functional	Available but not functional	Available but not functional	Available but not functional	Lack of financial support to operationalize the MTC sub-committees Knowledge gap about MTC sub-committee operations	1	1	0	0	0					No		Bimonthly	Bimonthly	Once in every two months	No
wave one	HC 4	KAM	Non-Teaching Hospital	Hospital Director/Medical Superitendent/In-charge	3 to 5 years	No	No	Lack of financial support to operationalize the MTC Knowledge gap in MTC operations	Yes	Yes	No	No	No								No	No	No	No	No	No
wave two	HC 4	BUK	Non-Teaching Hospital	AIMO/IMO	6 years and above	Yes, but not functional	Yes, but not functional	Lack of financial support to operationalize the MTC Knowledge gap in MTC operations	Yes	Yes	No	No	No				Yes, all members are officially appointed	16	Yes, all members are active	MTC guidelines Pharmacovigilance guidelines National standard treatment guidelines Essential medicine and health supplies list	Yes	Yes	No	Yes	Yes	Yes	Yes	Yes		Available but not functional	Available but not functional	Available but not functional	Not in place	Knowledge gap about MTC sub-committee operations Other specify	0	1	0	0	1	MTC is still new				MTC has a work plan and a budget but not included in the HF workplan and budget	NMS	Quarterly	Quarterly	Quarterly	No
wave one	HC 4	BBA	Non-Teaching Hospital	Hospital Director/Medical Superitendent/In-charge	3 to 5 years	No	No	Lack of financial support to operationalize the MTC Knowledge gap in MTC operations Lack of commitment from members Lack of will and support from hospital administration	Yes	Yes	Yes	Yes	No								No	No	No	No	No	No
wave two	HC 4	BUG	Non-Teaching Hospital	Dispenser	1 to 2 years	Yes, but not functional	Yes, but not functional	Lack of financial support to operationalize the MTC Knowledge gap in MTC operations	Yes	Yes	No	No	No				Yes, all members are officially appointed	14	Yes, all members are active	MTC guidelines National standard treatment guidelines Essential medicine and health supplies list	Yes	No	No	Yes	Yes	Yes	Yes	Yes		Available but not functional	Available but not functional	Available but not functional	Not in place	Lack of financial support to operationalize the MTC sub-committees Knowledge gap about MTC sub-committee operations	1	1	0	0	0					No		Quarterly	Quarterly	Quarterly	No
wave two	HC 4	RWA	Non-Teaching Hospital	MTC Member	3 to 5 years	Yes, partially functional	Yes, partially functional	Lack of financial support to operationalize the MTC Knowledge gap in MTC operations	Yes	Yes	No	No	No				Yes, all members are officially appointed	12	Yes, all members are active		No	No	No	No	No	Yes	Yes	Yes		Available but not functional	Available but not functional	Available but not functional	Not in place	Lack of financial support to operationalize the MTC sub-committees Knowledge gap about MTC sub-committee operations	1	1	0	0	0					MTC has a work plan and a budget	The hospital	Quarterly	Quarterly	Quarterly	No
wave one	HC 4	KEB	Non-Teaching Hospital	Hospital Director/Medical Superitendent/In-charge	3 to 5 years	No	No	Knowledge gap in MTC operations Other specify	No	Yes	No	No	Yes	Facility In charge has been on leave ever since the MTC Concept was introduced to the other facility Staff, so the leadership for this activity has been lacking.							No	No	No	No	No	No
wave two	HC 4	RHI	Non-Teaching Hospital	AIMO/IMO	1 to 2 years	Yes, but not functional	Yes, but not functional	Lack of financial support to operationalize the MTC Knowledge gap in MTC operations	Yes	Yes	No	No	No				Yes, all members are officially appointed	13	Yes, all members are active	National standard treatment guidelines Essential medicine and health supplies list	No	No	No	Yes	Yes	Yes	Yes	Yes		Available but not functional	Available but not functional	Available but not functional	Available but not functional	Lack of financial support to operationalize the MTC sub-committees Knowledge gap about MTC sub-committee operations	1	1	0	0	0					No		Bimonthly	Bimonthly	Once in every two months	No
wave one	HC 4	KIH	Non-Teaching Hospital	Dispenser	3 to 5 years	No	No	Knowledge gap in MTC operations	No	Yes	No	No	No								No	No	No	No	No	No
wave two	HC 4	BUS	Teaching Hospital	Dispenser	1 to 2 years	Yes, partially functional	Yes, partially functional	Lack of financial support to operationalize the MTC Knowledge gap in MTC operations Lack of commitment from members Lack of will and support from hospital administration	Yes	Yes	Yes	Yes	No				Yes, all members are officially appointed	12	Yes, some members are active	MTC guidelines National standard treatment guidelines Essential medicine and health supplies list	Yes	No	No	Yes	Yes	Yes	Yes	Yes		Partially functional	Available but not functional	Very Functional	Not in place	Knowledge gap about MTC sub-committee operations Lack of commitment from hospital technical staff to become members of these sub-committees Lack of will and support from hospital administration	0	1	1	1	0					MTC has a work plan but without a budget		Quarterly	Quarterly	Quarterly	Yes
wave two	HC 4	BIS	Non-Teaching Hospital	Dispenser	3 to 5 years	Yes, partially functional	Yes, partially functional	Other specify	No	No	No	No	Yes	Have not yet developed a workplan .			Yes, all members are officially appointed	19	Yes, all members are active	MTC guidelines National standard treatment guidelines Essential medicine and health supplies list	Yes	No	No	Yes	Yes	Yes	Yes	Yes		Available but not functional	Available but not functional	Available but not functional	Not in place	Other specify	0	0	0	0	1	The subcommittees have just been formed and are yet to start on activities				No		Quarterly	Quarterly	Quarterly	Yes
wave one	HC 4	SSE	Non-Teaching Hospital	AIMO/IMO	6 years and above	No	No	Knowledge gap in MTC operations	No	Yes	No	No	No								No	No	No	No	No	No
wave one	HC 4	BUS	Non-Teaching Hospital	Hospital Director/Medical Superitendent/In-charge	1 to 2 years	No	No	Lack of financial support to operationalize the MTC Knowledge gap in MTC operations Lack of commitment from members Other specify	Yes	Yes	Yes	No	Yes	Demotivated staff members							No	No	No	No	No	No
wave one	HC 4	PAT	Non-Teaching Hospital	Hospital Director/Medical Superitendent/In-charge	1 to 2 years	No	No	Knowledge gap in MTC operations	No	Yes	No	No	No								No	No	No	No	No	No
wave two	HC 4	BUK	Non-Teaching Hospital	AIMO/IMO	3 to 5 years	Yes, but not functional	Yes, but not functional	Knowledge gap in MTC operations	No	Yes	No	No	No				Yes, all members are officially appointed	15	No	MTC guidelines Pharmacovigilance guidelines National standard treatment guidelines Essential medicine and health supplies list	Yes	Yes	No	Yes	Yes	Yes	Yes	Yes		Available but not functional	Available but not functional	Available but not functional	Not in place	Knowledge gap about MTC sub-committee operations	0	1	0	0	0					No		Rarely	Rarely	Very rare	No
wave two	HC 4	KIS	Non-Teaching Hospital	Dispenser	3 to 5 years	Yes, but not functional	Yes, but not functional	Lack of commitment from members Lack of will and support from hospital administration	No	No	Yes	Yes	No				No	12	No	National standard treatment guidelines	No	No	No	Yes	No	No	No	No		Not in place	Not in place	Not in place	Not in place	Knowledge gap about MTC sub-committee operations Lack of commitment from hospital technical staff to become members of these sub-committees Lack of will and support from hospital administration	0	1	1	1	0					No		Rarely	Rarely	Very rare	No
wave one	HC 4	BUD	Non-Teaching Hospital	Hospital Director/Medical Superitendent/In-charge	3 to 5 years	No	No	Lack of will and support from hospital administration Other specify	No	No	No	Yes	Yes	1. COMPETING PRIORITIES.	2. TIME CONSTRAINTS.						No	No	No	No	No	No
wave one	HC 4	KAR	Non-Teaching Hospital	Dispenser	3 to 5 years	No	No	Knowledge gap in MTC operations Lack of commitment from members Lack of will and support from hospital administration	No	Yes	Yes	Yes	No								No	No	No	No	No	No
wave one	HC 4	ABO	Non-Teaching Hospital	Dispenser	6 years and above	No	No	Lack of financial support to operationalize the MTC Knowledge gap in MTC operations Lack of commitment from members	Yes	Yes	Yes	No	No								No	No	No	No	No	No
wave one	HC 4	ISH	Non-Teaching Hospital	Hospital Director/Medical Superitendent/In-charge	6 years and above	No	No	Lack of financial support to operationalize the MTC Knowledge gap in MTC operations	Yes	Yes	No	No	No								No	No	No	No	No	No
wave two	HC 4	KYA	Non-Teaching Hospital	AIMO/IMO	6 years and above	Yes, but not functional	Yes, but not functional	Lack of financial support to operationalize the MTC Lack of commitment from members Lack of will and support from hospital administration	Yes	No	Yes	Yes	No				No	15	No	National standard treatment guidelines Essential medicine and health supplies list	No	No	No	Yes	Yes	No	No	No		Available but not functional	Available but not functional	Available but not functional	Not in place	Lack of commitment from hospital technical staff to become members of these sub-committees Lack of will and support from hospital administration	0	0	1	1	0					No		Rarely	Rarely	Very rare	No
wave one	HC 4	KIK	Non-Teaching Hospital	Hospital Director/Medical Superitendent/In-charge	Less than 1 year	No	No	Lack of financial support to operationalize the MTC Knowledge gap in MTC operations	Yes	Yes	No	No	No								No	No	No	No	No	No
wave one	HC 4	KYA	Non-Teaching Hospital	Hospital Director/Medical Superitendent/In-charge	3 to 5 years	No	No	Knowledge gap in MTC operations	No	Yes	No	No	No								No	No	No	No	No	No
wave one	HC 4	MUN	Non-Teaching Hospital	Dispenser	1 to 2 years	No	No	Lack of financial support to operationalize the MTC Knowledge gap in MTC operations	Yes	Yes	No	No	No								No	No	No	No	No	No
wave two	HC 4	BUW	Non-Teaching Hospital	Hospital Director/Medical Superitendent/In-charge	1 to 2 years	Yes, but not functional	Yes, but not functional	Other specify	No	No	No	No	Yes	The MTC has just been set up			Yes, all members are officially appointed	13	No	Essential medicine and health supplies list	No	No	No	No	Yes	Yes	Yes	Yes		Available but not functional	Available but not functional	Available but not functional	Not in place	Other specify	0	0	0	0	1	newly set up				No		Quarterly	Quarterly	Quarterly	No
wave two	HC 4	RUG	Non-Teaching Hospital	MTC Member	3 to 5 years	Yes, but not functional	Yes, but not functional	Other specify	No	No	No	No	Yes	Just set up a month back.			Yes, all members are officially appointed	8	Yes, all members are active	MTC guidelines National standard treatment guidelines	Yes	No	No	Yes	No	Yes	Yes	Yes		Available but not functional	Available but not functional	Available but not functional	Available but not functional	Other specify	0	0	0	0	1	Sub-committees were recently established.				No		Quarterly	Quarterly	Quarterly	Yes
wave one	HC 4	ANY	Non-Teaching Hospital	Hospital Director/Medical Superitendent/In-charge	6 years and above	No	No	Knowledge gap in MTC operations Lack of commitment from members Other specify	No	Yes	Yes	No	Yes	1. Irregular supply of EMHS by NMS demotivates members.	2. HR challenges including transfer of former HF in-charge, loss of previous pharmacy technician.						No	No	No	No	No	No
wave two	HC 4	NYA	Non-Teaching Hospital	AIMO/IMO	1 to 2 years	Yes, partially functional	Yes, partially functional	Lack of financial support to operationalize the MTC	Yes	No	No	No	No				Yes, all members are officially appointed	16	Yes, all members are active	MTC guidelines National standard treatment guidelines	Yes	No	No	Yes	No	Yes	Yes	Yes		Partially functional	Partially functional	Partially functional	Not in place	Lack of financial support to operationalize the MTC sub-committees Knowledge gap about MTC sub-committee operations	1	1	0	0	0					No		Quarterly	Quarterly	Quarterly	Yes
wave two	HC 4	NAM	Non-Teaching Hospital	MTC Chairperson	1 to 2 years	Yes, but not functional	Yes, but not functional	Lack of financial support to operationalize the MTC Other specify	Yes	No	No	No	Yes	Transfer of MTC members to other facilities.			Yes, all members are officially appointed	12	Yes, all members are active	MTC guidelines National standard treatment guidelines Essential medicine and health supplies list	Yes	No	No	Yes	Yes	Yes	Yes	Yes		Available but not functional	Available but not functional	Available but not functional	Not in place	Lack of financial support to operationalize the MTC sub-committees Knowledge gap about MTC sub-committee operations	1	1	0	0	0					MTC has a work plan and a budget	The hospital	Quarterly	Quarterly	Quarterly	No
wave one	HC 4	KIN	Non-Teaching Hospital	Hospital Director/Medical Superitendent/In-charge	3 to 5 years	Yes, partially functional	Yes, partially functional	Knowledge gap in MTC operations Other specify	No	Yes	No	No	Yes	the facility MTC has just been started(folowing the introduction of the MTC concept by the NMS team during procurement planning) and its still works in progress,			No	8	Yes, some members are active	MTC guidelines Essential medicine and health supplies list	Yes	No	No	No	Yes	Yes	Yes	Yes		Very Functional	Not in place	Partially functional	Not in place	Lack of financial support to operationalize the MTC sub-committees Knowledge gap about MTC sub-committee operations	1	1	0	0	0					No	The hospital Others specify	Monthly	Monthly	Every month	Yes
wave two	HC 4	RWE	Non-Teaching Hospital	Dispenser	3 to 5 years	Yes, but not functional	Yes, but not functional	Lack of financial support to operationalize the MTC Knowledge gap in MTC operations	Yes	Yes	No	No	No				Yes, all members are officially appointed	15	Yes, some members are active	National standard treatment guidelines Essential medicine and health supplies list	No	No	No	Yes	Yes	Yes	Yes	Yes		Available but not functional	Available but not functional	Available but not functional	Not in place	Lack of financial support to operationalize the MTC sub-committees Knowledge gap about MTC sub-committee operations	1	1	0	0	0					No		Quarterly	Quarterly	Quarterly	No
wave one	HC 4	BUG	Non-Teaching Hospital	Hospital Director/Medical Superitendent/In-charge	Less than 1 year	No	No	Lack of financial support to operationalize the MTC Knowledge gap in MTC operations	Yes	Yes	No	No	No								No	No	No	No	No	No
wave two	HC 4	KIK	Non-Teaching Hospital	MTC Chairperson	3 to 5 years	Yes, but not functional	Yes, but not functional	Other specify	No	No	No	No	Yes	We just have started the MTC last month			Yes, all members are officially appointed	15	Yes, all members are active	MTC guidelines National standard treatment guidelines	Yes	No	No	Yes	No	Yes	Yes	Yes		Available but not functional	Available but not functional	Available but not functional	Not in place	Other specify	0	0	0	0	1	We have just started the MTC				No		Quarterly	Quarterly	Quarterly	No
wave two	HC 4	KIH	Non-Teaching Hospital	Pharmacist	Less than 1 year	Yes, but not functional	Yes, but not functional	Other specify	No	No	No	No	Yes	MTC was recently established.			Yes, all members are officially appointed	15	Yes, all members are active	MTC guidelines National standard treatment guidelines	Yes	No	No	Yes	No	Yes	Yes	Yes		Available but not functional	Available but not functional	Available but not functional	Not in place	Other specify	0	0	0	0	1	Sub-committees were just formed a month back.				MTC has a work plan and a budget	The hospital	Bimonthly	Bimonthly	Once in every two months	Yes
wave two	HC 4	MUY	Non-Teaching Hospital	Dispenser	3 to 5 years	Yes, but not functional	Yes, but not functional	Knowledge gap in MTC operations Other specify	No	Yes	No	No	Yes	Transfers to other facilities hence 4 members need to be replaced			Yes, all members are officially appointed	14	Yes, all members are active	MTC guidelines National standard treatment guidelines Essential medicine and health supplies list	Yes	No	No	Yes	Yes	Yes	Yes	Yes		Available but not functional	Available but not functional	Available but not functional	Available but not functional	Knowledge gap about MTC sub-committee operations	0	1	0	0	0					MTC has a work plan but without a budget		Bimonthly	Bimonthly	Once in every two months	Yes
wave one	HC 4	MPU	Non-Teaching Hospital	Hospital Director/Medical Superitendent/In-charge	Less than 1 year	No	No	Knowledge gap in MTC operations Other specify	No	Yes	No	No	Yes	The is need to train the staff at Mpungu HCIV about the importance of these MTCs and also need to motivate them into this.	Mpungu HCIV has recently been upgraded to a centre IV, so there are still challenges of the knowledge gap and staffing levels.						No	No	No	No	No	No
wave one	HC 4	NSI	Non-Teaching Hospital	Dispenser	1 to 2 years	No	No	Lack of financial support to operationalize the MTC Lack of commitment from members	Yes	No	Yes	No	No								No	No	No	No	No	No
wave one	HC 4	RUG	Non-Teaching Hospital	Hospital Director/Medical Superitendent/In-charge	6 years and above	No	No	Knowledge gap in MTC operations	No	Yes	No	No	No								No	No	No	No	No	No
wave one	HC 4	KOJ	Non-Teaching Hospital	Hospital Director/Medical Superitendent/In-charge	6 years and above	Yes, partially functional	Yes, partially functional	Lack of financial support to operationalize the MTC Knowledge gap in MTC operations	Yes	Yes	No	No	No				Yes, some members are officially appointed	6	Yes, all members are active	MTC guidelines Pharmacovigilance guidelines National standard treatment guidelines Essential medicine and health supplies list	Yes	Yes	No	Yes	Yes	Yes	Yes	Yes		Not in place	Not in place	Very Functional	Not in place											No		Quarterly	Quarterly	Quarterly	Yes
wave one	HC 4	KID	Non-Teaching Hospital	Hospital Director/Medical Superitendent/In-charge	Less than 1 year	No	No	Lack of financial support to operationalize the MTC Knowledge gap in MTC operations Other specify	Yes	Yes	No	No	Yes	Understaffing							No	No	No	No	No	No
wave two	HC 4	OGU	Non-Teaching Hospital	Hospital Director/Medical Superitendent/In-charge	1 to 2 years	Yes, but not functional	Yes, but not functional	Knowledge gap in MTC operations Lack of commitment from members	No	Yes	Yes	No	No				No	15	Yes, all members are active	MTC guidelines National standard treatment guidelines Essential medicine and health supplies list	Yes	No	No	Yes	Yes	No	No	No		Not in place	Not in place	Not in place	Not in place	Lack of financial support to operationalize the MTC sub-committees Knowledge gap about MTC sub-committee operations Lack of commitment from hospital technical staff to become members of these sub-committees	1	1	1	0	0					No		When need arises	When need arises	As and when need arises	No
wave one	HC 4	NDE	Non-Teaching Hospital	Hospital Director/Medical Superitendent/In-charge	3 to 5 years	No	No	Knowledge gap in MTC operations	No	Yes	No	No	No								No	No	No	No	No	No
wave two	HC 4	MUL	Non-Teaching Hospital	MTC Chairperson	6 years and above	Yes, but not functional	Yes, but not functional	Knowledge gap in MTC operations	No	Yes	No	No	No				Yes, all members are officially appointed	11	Yes, all members are active	MTC guidelines Pharmacovigilance guidelines National standard treatment guidelines Essential medicine and health supplies list	Yes	Yes	No	Yes	Yes	Yes	Yes	Yes		Available but not functional	Available but not functional	Available but not functional	Not in place	Lack of financial support to operationalize the MTC sub-committees Knowledge gap about MTC sub-committee operations	1	1	0	0	0					MTC has a work plan but without a budget		Monthly	Monthly	Every month	Yes
wave one	HC 4	SSE	Non-Teaching Hospital	AIMO/IMO	6 years and above	No	No	Lack of financial support to operationalize the MTC Knowledge gap in MTC operations	Yes	Yes	No	No	No								No	No	No	No	No	No
wave one	HC 4	KUM	Non-Teaching Hospital	Hospital Director/Medical Superitendent/In-charge	3 to 5 years	No	No	Lack of financial support to operationalize the MTC	Yes	No	No	No	No								No	No	No	No	No	No
wave two	HC 4	KIG	Non-Teaching Hospital	Dispenser	1 to 2 years	Yes, partially functional	Yes, partially functional	Lack of financial support to operationalize the MTC Knowledge gap in MTC operations	Yes	Yes	No	No	No				Yes, all members are officially appointed	15	Yes, all members are active	MTC guidelines Pharmacovigilance guidelines National standard treatment guidelines Essential medicine and health supplies list	Yes	Yes	No	Yes	Yes	Yes	Yes	Yes		Available but not functional	Available but not functional	Available but not functional	Not in place	Lack of financial support to operationalize the MTC sub-committees Knowledge gap about MTC sub-committee operations	1	1	0	0	0					No		Quarterly	Quarterly	Quarterly	Yes
wave one	HC 4	KYA	Non-Teaching Hospital	Hospital Director/Medical Superitendent/In-charge	3 to 5 years	No	No	Knowledge gap in MTC operations	No	Yes	No	No	No								No	No	No	No	No	No
wave two	HC 4	MAZ	Non-Teaching Hospital	MTC Member	3 to 5 years	Yes, but not functional	Yes, but not functional	Knowledge gap in MTC operations Other specify	No	Yes	No	No	Yes	Newly set up			Yes, all members are officially appointed	13	No	MTC guidelines	Yes	No	No	No	No	No	No	No		Available but not functional	Available but not functional	Available but not functional	Not in place	Knowledge gap about MTC sub-committee operations Other specify	0	1	0	0	1	Newly set up				No		Rarely	Rarely	Very rare	No
wave one	HC 4	KYA	Non-Teaching Hospital	Hospital Director/Medical Superitendent/In-charge	6 years and above	No	No	Knowledge gap in MTC operations	No	Yes	No	No	No								No	No	No	No	No	No
wave two	HC 4	SER	Non-Teaching Hospital	MTC Chairperson	Less than 1 year	Yes, partially functional	Yes, partially functional	Other specify	No	No	No	No	Yes	The MTC has just been set up, it is yet to be functional.			Yes, all members are officially appointed	8	Yes, all members are active	MTC guidelines National standard treatment guidelines Essential medicine and health supplies list	Yes	No	No	Yes	Yes	Yes	Yes	Yes		Partially functional	Partially functional	Partially functional	Not in place											MTC has a work plan and a budget	The hospital	Bimonthly	Bimonthly	Once in every two months	Yes
wave two	HC 4	AMO	Non-Teaching Hospital	MTC Chairperson	6 years and above	Yes, but not functional	Yes, but not functional	Knowledge gap in MTC operations Other specify	No	Yes	No	No	Yes	The MTC has just been set up and needs orientation.			Yes, all members are officially appointed	17	Yes, all members are active	MTC guidelines National standard treatment guidelines Essential medicine and health supplies list	Yes	No	No	Yes	Yes	Yes	Yes	Yes		Available but not functional	Available but not functional	Available but not functional	Not in place	Knowledge gap about MTC sub-committee operations	0	1	0	0	0					MTC has a work plan and a budget	The hospital	Quarterly	Quarterly	Quarterly	No
wave one	HC 4	WAK	Non-Teaching Hospital	AIMO/IMO	Less than 1 year	No	No	Knowledge gap in MTC operations	No	Yes	No	No	No								No	No	No	No	No	No
wave two	HC 4	BUL	Non-Teaching Hospital	Hospital Director/Medical Superitendent/In-charge	1 to 2 years	Yes, but not functional	Yes, but not functional	Knowledge gap in MTC operations Other specify	No	Yes	No	No	Yes	Lack of MTC tools to use;			Yes, all members are officially appointed	13	Yes, some members are active	Essential medicine and health supplies list	No	No	No	No	Yes	Yes	Yes	Yes		Not in place	Not in place	Not in place	Not in place	Knowledge gap about MTC sub-committee operations	0	1	0	0	0					No		Rarely	Rarely	Very rare	No
wave one	HC 4	RUB	Non-Teaching Hospital	Hospital Director/Medical Superitendent/In-charge	Less than 1 year	No	No	Lack of financial support to operationalize the MTC Knowledge gap in MTC operations Other specify	Yes	Yes	No	No	Yes	The Facility In charge has spent a few months at the facility, knows the use of MTCs from his former experience at Kisiizi Hospital, but his staff lack this knowledge and prefers we train them in this area							No	No	No	No	No	No
wave one	HC 4	NYA	Non-Teaching Hospital	Hospital Director/Medical Superitendent/In-charge	Less than 1 year	No	No	Knowledge gap in MTC operations	No	Yes	No	No	No								No	No	No	No	No	No
wave two	HC 4	PRI	Non-Teaching Hospital	Dispenser	3 to 5 years	Yes, but not functional	Yes, but not functional	Lack of financial support to operationalize the MTC Other specify	Yes	No	No	No	Yes	MTC is newly created			Yes, all members are officially appointed	20	Yes, all members are active	MTC guidelines National standard treatment guidelines Essential medicine and health supplies list	Yes	No	No	Yes	Yes	Yes	Yes	Yes		Available but not functional	Available but not functional	Available but not functional	Not in place	Lack of financial support to operationalize the MTC sub-committees Knowledge gap about MTC sub-committee operations Other specify	1	1	0	0	1	The MTC is newly constituted				MTC has a work plan and a budget but not included in the HF workplan and budget	NMS	Quarterly	Quarterly	Quarterly	No
wave one	HC 4	KAK	Non-Teaching Hospital	Hospital Director/Medical Superitendent/In-charge	1 to 2 years	No	No	Lack of financial support to operationalize the MTC Knowledge gap in MTC operations	Yes	Yes	No	No	No								No	No	No	No	No	No
wave two	HC 4	RUK	Non-Teaching Hospital	MTC Chairperson	Less than 1 year	Yes, but not functional	Yes, but not functional	Knowledge gap in MTC operations Other specify	No	Yes	No	No	Yes	The MTC has just started. We have received guidance on the activities to start focusing on			Yes, all members are officially appointed	15	Yes, all members are active	MTC guidelines National standard treatment guidelines	Yes	No	No	Yes	No	Yes	Yes	Yes		Available but not functional	Available but not functional	Available but not functional	Not in place	Lack of financial support to operationalize the MTC sub-committees Knowledge gap about MTC sub-committee operations Lack of will and support from hospital administration Other specify	1	1	0	1	1	The MTC has just been formed.				No		Quarterly	Quarterly	Quarterly	Yes
wave two	HC 4	NAN	Non-Teaching Hospital	MTC Member	3 to 5 years	Yes, but not functional	Yes, but not functional	Knowledge gap in MTC operations Lack of will and support from hospital administration	No	Yes	No	Yes	No				No	14	No	MTC guidelines National standard treatment guidelines Essential medicine and health supplies list	Yes	No	No	Yes	Yes	No	No	No		Available but not functional	Available but not functional	Available but not functional	Not in place	Knowledge gap about MTC sub-committee operations	0	1	0	0	0					No		Quarterly	Quarterly	Quarterly	No
wave one	HC 4	RUK	Non-Teaching Hospital	Hospital Director/Medical Superitendent/In-charge	3 to 5 years	Yes, but not functional	Yes, but not functional	Lack of financial support to operationalize the MTC Knowledge gap in MTC operations	Yes	Yes	No	No	No				No	5	Yes, all members are active	MTC guidelines National standard treatment guidelines Essential medicine and health supplies list	Yes	No	No	Yes	Yes	No	No	No		Not in place	Not in place	Available but not functional	Not in place	Lack of financial support to operationalize the MTC sub-committees Knowledge gap about MTC sub-committee operations Other specify	1	1	0	0	1	The MTC members have just been appointed, they haven't received their formal appointment letters, no formal meetings have taken place and no formal committees/ focal persons have been appointed.	they have not been appointed formally			No					No
wave one	HC 4	YUM	Non-Teaching Hospital	Hospital Director/Medical Superitendent/In-charge	1 to 2 years	No	No	Knowledge gap in MTC operations	No	Yes	No	No	No								No	No	No	No	No	No
wave two	HC 4	BUK	Non-Teaching Hospital	AIMO/IMO	3 to 5 years	Yes, partially functional	Yes, partially functional	Other specify	No	No	No	No	Yes	The MTC program has just started at the facility but finances are available, members are knowledgeable in operations and committed and the health facility administration is willing to support			Yes, all members are officially appointed	14	Yes, all members are active	MTC guidelines National standard treatment guidelines Essential medicine and health supplies list	Yes	No	No	Yes	Yes	Yes	Yes	Yes		Available but not functional	Available but not functional	Partially functional	Not in place	Other specify	0	0	0	0	1	The MTC program is still in the infant stages at the facility				No		Bimonthly	Bimonthly	Once in every two months	Yes
wave two	HC 4	BUG	Non-Teaching Hospital	Dispenser	3 to 5 years	Yes, partially functional	Yes, partially functional	Knowledge gap in MTC operations Lack of commitment from members Other specify	No	Yes	Yes	No	Yes	Newly appointed MTC			Yes, all members are officially appointed	16	Yes, some members are active	MTC guidelines National standard treatment guidelines Essential medicine and health supplies list	Yes	No	No	Yes	Yes	Yes	Yes	Yes		Available but not functional	Available but not functional	Available but not functional	Not in place	Knowledge gap about MTC sub-committee operations Other specify	0	1	0	0	1	Newly appointed				No		Monthly	Monthly	Every month	Yes
wave two	HC 4	BUT	Non-Teaching Hospital	Dispenser	3 to 5 years	No	No	Knowledge gap in MTC operations	No	Yes	No	No	No								No	No	No	No	No	No
wave one	HC 4	OLI	Non-Teaching Hospital	Hospital Director/Medical Superitendent/In-charge	Less than 1 year	No	No	Knowledge gap in MTC operations	No	Yes	No	No	No								No	No	No	No	No	No
wave two	HC 4	NSA	Non-Teaching Hospital	Hospital Director/Medical Superitendent/In-charge	Less than 1 year	Yes, but not functional	Yes, but not functional	Lack of financial support to operationalize the MTC Lack of commitment from members Lack of will and support from hospital administration	Yes	No	Yes	Yes	No				No	13	No	MTC guidelines National standard treatment guidelines Essential medicine and health supplies list	Yes	No	No	Yes	Yes	No	No	No		Available but not functional	Available but not functional	Available but not functional	Not in place	Lack of commitment from hospital technical staff to become members of these sub-committees Lack of will and support from hospital administration	0	0	1	1	0					No		Rarely	Rarely	Very rare	Yes
wave one	HC 4	PAD	Non-Teaching Hospital	AIMO/IMO	6 years and above	No	No	Lack of financial support to operationalize the MTC Knowledge gap in MTC operations Lack of commitment from members	Yes	Yes	Yes	No	No								No	No	No	No	No	No
wave two	HC 4	BUB	Non-Teaching Hospital	Hospital Director/Medical Superitendent/In-charge	3 to 5 years	Yes, but not functional	Yes, but not functional	Knowledge gap in MTC operations Other specify	No	Yes	No	No	Yes	inadequate budget for operations	Newly appointed		Yes, all members are officially appointed	14	No	MTC guidelines National standard treatment guidelines Essential medicine and health supplies list	Yes	No	No	Yes	Yes	Yes	Yes	Yes		Available but not functional	Available but not functional	Available but not functional	Not in place	Knowledge gap about MTC sub-committee operations	0	1	0	0	0					No		Rarely	Rarely	Very rare	No
wave two	HC 4	KAW	Non-Teaching Hospital	MTC Member	1 to 2 years	Yes, but not functional	Yes, but not functional	Lack of commitment from members Lack of will and support from hospital administration	No	No	Yes	Yes	No				No	15	No	MTC guidelines National standard treatment guidelines Essential medicine and health supplies list	Yes	No	No	Yes	Yes	No	No	No		Available but not functional	Available but not functional	Available but not functional	Not in place	Lack of commitment from hospital technical staff to become members of these sub-committees Lack of will and support from hospital administration	0	0	1	1	0					No		Rarely	Rarely	Very rare	No
wave one	HC 4	BUK	Non-Teaching Hospital	Hospital Director/Medical Superitendent/In-charge	6 years and above	No	No	Knowledge gap in MTC operations Lack of commitment from members Other specify	No	Yes	Yes	No	Yes	Staff rotation in the district							No	No	No	No	No	No
wave one	HC 4	KAL	Non-Teaching Hospital	Hospital Director/Medical Superitendent/In-charge	6 years and above	Yes, partially functional	Yes, partially functional	Knowledge gap in MTC operations	No	Yes	No	No	No				No	10	Yes, all members are active	National standard treatment guidelines Essential medicine and health supplies list	No	No	No	Yes	Yes	No	No	No		Not in place	Not in place	Not in place	Not in place	Knowledge gap about MTC sub-committee operations	0	1	0	0	0					MTC has a work plan and a budget	The hospital	Quarterly	Quarterly	Quarterly	Yes
wave one	HC 4	BUW	Non-Teaching Hospital	Hospital Director/Medical Superitendent/In-charge	3 to 5 years	No	No	Lack of financial support to operationalize the MTC Knowledge gap in MTC operations	Yes	Yes	No	No	No								No	No	No	No	No	No
wave one	HC 4	OGU	Non-Teaching Hospital	Hospital Director/Medical Superitendent/In-charge	1 to 2 years	No	No	Lack of financial support to operationalize the MTC Knowledge gap in MTC operations Lack of commitment from members Other specify	Yes	Yes	Yes	No	Yes	1. Competing activities in the facility							No	No	No	No	No	No
wave two	HC 4	KAR	Non-Teaching Hospital	Dispenser	3 to 5 years	Yes, partially functional	Yes, partially functional	Other specify	No	No	No	No	Yes	MTC has just been formed and is yet to carry out activities apart from one recent meeting that was held			Yes, all members are officially appointed	16	Yes, all members are active	MTC guidelines National standard treatment guidelines	Yes	No	No	Yes	No	Yes	Yes	Yes		Available but not functional	Available but not functional	Available but not functional	Not in place	Other specify	0	0	0	0	1	MTC Subcommittees need training and support for the activities				No		Quarterly	Quarterly	Quarterly	Yes
wave one	HC 4	NYI	Non-Teaching Hospital	AIMO/IMO	1 to 2 years	Yes, partially functional	Yes, partially functional										No	12	Yes, some members are active	MTC guidelines Antimicrobial stewardship guidelines National standard treatment guidelines Essential medicine and health supplies list	Yes	No	Yes	Yes	Yes	No	No	No		Partially functional	Partially functional	Partially functional												MTC has a work plan but without a budget	IPs	Quarterly	Quarterly	Quarterly	Yes
wave one	HC 4	LAL	Non-Teaching Hospital	Pharmacist	6 years and above	No	No	Lack of financial support to operationalize the MTC Knowledge gap in MTC operations Lack of commitment from members Other specify	Yes	Yes	Yes	No	Yes	Staffing gap and transfers.	poor attitude of members i.e. interested in financial gain mainly.						No	No	No	No	No	No
wave one	HC 4	KAL	Non-Teaching Hospital	Other	6 years and above	No	No	Knowledge gap in MTC operations	No	Yes	No	No	No								No	No	No	No	No	No
wave one	HC 4	MUL	Non-Teaching Hospital	Hospital Director/Medical Superitendent/In-charge	Less than 1 year	No	No	Lack of financial support to operationalize the MTC Knowledge gap in MTC operations Lack of commitment from members	Yes	Yes	Yes	No	No								No	No	No	No	No	No
wave two	HC 4	NSI	Non-Teaching Hospital	Hospital Director/Medical Superitendent/In-charge	3 to 5 years	Yes, but not functional	Yes, but not functional	Lack of financial support to operationalize the MTC Knowledge gap in MTC operations Other specify	Yes	Yes	No	No	Yes	Newly appointed MTC			Yes, all members are officially appointed	14	No	MTC guidelines National standard treatment guidelines Essential medicine and health supplies list	Yes	No	No	Yes	Yes	Yes	Yes	Yes		Available but not functional	Available but not functional	Available but not functional	Not in place	Knowledge gap about MTC sub-committee operations Other specify	0	1	0	0	1	Newly appointed				No	The hospital	Rarely	Rarely	Very rare	No
wave two	HC 4	MUN	Non-Teaching Hospital	Dispenser	1 to 2 years	Yes, but not functional	Yes, but not functional	Lack of financial support to operationalize the MTC Knowledge gap in MTC operations	Yes	Yes	No	No	No				Yes, all members are officially appointed	17	Yes, all members are active	National standard treatment guidelines	No	No	No	Yes	No	Yes	Yes	Yes		Available but not functional	Available but not functional	Partially functional	Available but not functional	Lack of financial support to operationalize the MTC sub-committees Knowledge gap about MTC sub-committee operations	1	1	0	0	0					No		Bimonthly	Bimonthly	Once in every two months	Yes
wave two	HC 4	KYA	Non-Teaching Hospital	MTC Chairperson	6 years and above	Yes, partially functional	Yes, partially functional	Lack of financial support to operationalize the MTC Knowledge gap in MTC operations Other specify	Yes	Yes	No	No	Yes	Executive not having called for any MTC meeting;			Yes, all members are officially appointed	15	Yes, some members are active	National standard treatment guidelines Essential medicine and health supplies list	No	No	No	Yes	Yes	Yes	Yes	Yes		Available but not functional	Available but not functional	Available but not functional	Not in place	Knowledge gap about MTC sub-committee operations	0	1	0	0	0					No		Rarely	Rarely	Very rare	No
wave two	HC 4	BUW	Non-Teaching Hospital	AIMO/IMO	6 years and above	Yes, but not functional	Yes, but not functional	Lack of financial support to operationalize the MTC Knowledge gap in MTC operations	Yes	Yes	No	No	No				No	14	Yes, all members are active	Pharmacovigilance guidelines National standard treatment guidelines Essential medicine and health supplies list	No	Yes	No	Yes	Yes	Yes	Yes	Yes		Not in place	Not in place	Partially functional	Not in place	Knowledge gap about MTC sub-committee operations	0	1	0	0	0					No		Quarterly	Quarterly	Quarterly	Yes
wave two	HC 4	ABO	Non-Teaching Hospital	MTC Chairperson	6 years and above	No	No	Lack of financial support to operationalize the MTC Knowledge gap in MTC operations Other specify	Yes	Yes	No	No	Yes	MEMBERS NOT APPOINTED	NO WORK PLAN AND BUDGET	NO TRACE OF MINUTE FOR MEETINGS					No	No	No	No	No	No
wave two	HC 4	NAB	Non-Teaching Hospital	MTC Member	3 to 5 years	No	No	Knowledge gap in MTC operations Lack of commitment from members	No	Yes	Yes	No	No								No	No	No	No	No	No
wave two	HC 4	SEM	Non-Teaching Hospital	Dispenser	1 to 2 years	Yes, partially functional	Yes, partially functional	Knowledge gap in MTC operations	No	Yes	No	No	No				Yes, all members are officially appointed	18	Yes, some members are active	National standard treatment guidelines Essential medicine and health supplies list	No	No	No	Yes	Yes	Yes	Yes	Yes		Available but not functional	Available but not functional	Available but not functional	Available but not functional	Knowledge gap about MTC sub-committee operations	0	1	0	0	0					No		Rarely	Rarely	Very rare	No
wave two	HC 4	KAP	Non-Teaching Hospital	MTC Chairperson	6 years and above	Yes, but not functional	Yes, but not functional	Knowledge gap in MTC operations Other specify	No	Yes	No	No	Yes	Newly appointed MTC			No	12	No	MTC guidelines National standard treatment guidelines Essential medicine and health supplies list	Yes	No	No	Yes	Yes	No	No	No		Available but not functional	Available but not functional	Available but not functional	Not in place	Knowledge gap about MTC sub-committee operations Other specify	0	1	0	0	1	Newly appointed				No		Rarely	Rarely	Very rare	No
wave one	HC 4	BUK	Non-Teaching Hospital	Hospital Director/Medical Superitendent/In-charge	6 years and above	No	No	Knowledge gap in MTC operations	No	Yes	No	No	No								No	No	No	No	No	No
wave one	HC 4	NAK	Non-Teaching Hospital	Hospital Director/Medical Superitendent/In-charge	6 years and above	No	No	Knowledge gap in MTC operations Lack of commitment from members	No	Yes	Yes	No	No								No	No	No	No	No	No
wave two	HC 4	BUH	Non-Teaching Hospital	MTC Member	1 to 2 years	Yes, but not functional	Yes, but not functional	Lack of financial support to operationalize the MTC Lack of commitment from members	Yes	No	Yes	No	No				Yes, all members are officially appointed	12	Yes, some members are active	MTC guidelines National standard treatment guidelines Essential medicine and health supplies list	Yes	No	No	Yes	Yes	No	No	No		Available but not functional	Available but not functional	Available but not functional	Not in place	Lack of financial support to operationalize the MTC sub-committees Knowledge gap about MTC sub-committee operations	1	1	0	0	0					No		Rarely	Rarely	Very rare	No
wave two	HC 4	KIT	Non-Teaching Hospital	AIMO/IMO	1 to 2 years	Yes, but not functional	Yes, but not functional	Lack of financial support to operationalize the MTC Knowledge gap in MTC operations Other specify	Yes	Yes	No	No	Yes	ITS A NEW COMMIITTEE ON INITIATION STAGE			Yes, all members are officially appointed	12	Yes, all members are active	MTC guidelines Pharmacovigilance guidelines National standard treatment guidelines Essential medicine and health supplies list	Yes	Yes	No	Yes	Yes	Yes	Yes	Yes		Available but not functional	Available but not functional	Available but not functional	Not in place	Lack of financial support to operationalize the MTC sub-committees Knowledge gap about MTC sub-committee operations	1	1	0	0	0					MTC has a work plan and a budget	The hospital	Quarterly	Quarterly	Quarterly	No
wave one	HC 4	BUS	Non-Teaching Hospital	Hospital Director/Medical Superitendent/In-charge	6 years and above	No	No	Lack of financial support to operationalize the MTC	Yes	No	No	No	No								No	No	No	No	No	No
wave one	HC 4	NAN	Non-Teaching Hospital	AIMO/IMO	3 to 5 years	No	No	Lack of financial support to operationalize the MTC Knowledge gap in MTC operations Other specify	Yes	Yes	No	No	Yes	Lack of awareness about MTC							No	No	No	No	No	No
wave two	HC 4	KIK	Non-Teaching Hospital	Hospital Director/Medical Superitendent/In-charge	Less than 1 year	Yes, but not functional	Yes, but not functional	Lack of financial support to operationalize the MTC Knowledge gap in MTC operations Lack of commitment from members	Yes	Yes	Yes	No	No				Yes, some members are officially appointed	9	Yes, some members are active	National standard treatment guidelines Essential medicine and health supplies list	No	No	No	Yes	Yes	Yes	Yes	Yes		Not in place	Not in place	Not in place	Not in place	Knowledge gap about MTC sub-committee operations	0	1	0	0	0					No		Rarely	Rarely	Very rare	No
wave one	HC 4	TOR	Non-Teaching Hospital	Hospital Director/Medical Superitendent/In-charge	6 years and above	No	No	Knowledge gap in MTC operations	No	Yes	No	No	No								No	No	No	No	No	No
wave one	HC 4	SHU	Non-Teaching Hospital	Hospital Director/Medical Superitendent/In-charge	1 to 2 years	No	No	Lack of financial support to operationalize the MTC Knowledge gap in MTC operations	Yes	Yes	No	No	No								No	No	No	No	No	No
wave two	HC 4	NYA	Non-Teaching Hospital	MTC Member	1 to 2 years	Yes, but not functional	Yes, but not functional	Lack of financial support to operationalize the MTC Knowledge gap in MTC operations	Yes	Yes	No	No	No				Yes, all members are officially appointed	10	Yes, all members are active	MTC guidelines National standard treatment guidelines Essential medicine and health supplies list	Yes	No	No	Yes	Yes	Yes	Yes	Yes		Available but not functional	Available but not functional	Available but not functional	Not in place	Lack of financial support to operationalize the MTC sub-committees Knowledge gap about MTC sub-committee operations	1	1	0	0	0					No		Quarterly	Quarterly	Quarterly	Yes
wave one	HC 4	NTU	Non-Teaching Hospital	Hospital Director/Medical Superitendent/In-charge	Less than 1 year	No	No	Lack of financial support to operationalize the MTC Knowledge gap in MTC operations	Yes	Yes	No	No	No								No	No	No	No	No	No
wave one	HC 4	KAS	Non-Teaching Hospital	AIMO/IMO	3 to 5 years	No	No	Knowledge gap in MTC operations Lack of commitment from members	No	Yes	Yes	No	No								No	No	No	No	No	No
wave two	HC 4	RUG	Non-Teaching Hospital	MTC Member	6 years and above	Yes, partially functional	Yes, partially functional	Lack of financial support to operationalize the MTC Knowledge gap in MTC operations Lack of commitment from members Lack of will and support from hospital administration	Yes	Yes	Yes	Yes	No				Yes, all members are officially appointed	15	Yes, some members are active	MTC guidelines National standard treatment guidelines Essential medicine and health supplies list	Yes	No	No	Yes	Yes	Yes	Yes	Yes		Partially functional	Available but not functional	Very Functional	Not in place	Lack of financial support to operationalize the MTC sub-committees Knowledge gap about MTC sub-committee operations Lack of commitment from hospital technical staff to become members of these sub-committees	1	1	1	0	0					MTC has a work plan but without a budget		Monthly	Monthly	Every month	Yes
wave two	HC 4	KIR	Non-Teaching Hospital	Other	6 years and above	Yes, but not functional	Yes, but not functional	Knowledge gap in MTC operations	No	Yes	No	No	No				No	6		MTC guidelines Antimicrobial stewardship guidelines National standard treatment guidelines Essential medicine and health supplies list	Yes	No	Yes	Yes	Yes	No	No	No		Not in place	Not in place	Not in place	Not in place	Knowledge gap about MTC sub-committee operations Other specify	0	1	0	0	1	Limited staffing				MTC has a work plan and a budget	The hospital	Rarely	Rarely	Very rare	No
wave two	HC 4	POL	Non-Teaching Hospital	AIMO/IMO	Less than 1 year	Yes, but not functional	Yes, but not functional	Lack of financial support to operationalize the MTC Knowledge gap in MTC operations	Yes	Yes	No	No	No				Yes, all members are officially appointed	12	Yes, some members are active	MTC guidelines	Yes	No	No	No	No	Yes	Yes	Yes		Available but not functional	Available but not functional	Available but not functional	Not in place	Lack of financial support to operationalize the MTC sub-committees Knowledge gap about MTC sub-committee operations	1	1	0	0	0					MTC has a work plan but without a budget		Rarely	Rarely	Very rare	No
wave two	HC 4	ALE	Non-Teaching Hospital	MTC Chairperson	1 to 2 years	Yes, partially functional	Yes, partially functional	Lack of financial support to operationalize the MTC Knowledge gap in MTC operations Lack of will and support from hospital administration	Yes	Yes	No	Yes	No				No	15	Yes, all members are active	MTC guidelines National standard treatment guidelines	Yes	No	No	Yes	No	Yes	Yes	Yes		Partially functional	Partially functional	Partially functional	Not in place	Other specify	0	0	0	0	1	NOT FORMED YET				MTC has a work plan and a budget but not included in the HF workplan and budget	The hospital MoH	Quarterly	Quarterly	Quarterly	Yes
wave one	HC 4	BUT	Non-Teaching Hospital	Hospital Director/Medical Superitendent/In-charge	6 years and above	No	No	Lack of financial support to operationalize the MTC Knowledge gap in MTC operations	Yes	Yes	No	No	No								No	No	No	No	No	No
wave one	HC 4	NAM	Non-Teaching Hospital	Hospital Director/Medical Superitendent/In-charge	Less than 1 year	No	No	Knowledge gap in MTC operations	No	Yes	No	No	No								No	No	No	No	No	No
wave two	HC 4	KAL	Non-Teaching Hospital	MTC Member	3 to 5 years	Yes, partially functional	Yes, partially functional	Lack of financial support to operationalize the MTC Lack of commitment from members	Yes	No	Yes	No	No				No	9	Yes, all members are active	MTC guidelines Pharmacovigilance guidelines Antimicrobial stewardship guidelines National standard treatment guidelines Essential medicine and health supplies list	Yes	Yes	Yes	Yes	Yes	Yes	Yes	Yes		Available but not functional	Available but not functional	Partially functional	Not in place	Lack of financial support to operationalize the MTC sub-committees Knowledge gap about MTC sub-committee operations	1	1	0	0	0					MTC has a work plan and a budget	The hospital NMS	Quarterly	Quarterly	Quarterly	Yes
wave one	HC 4	ADU	Non-Teaching Hospital	Hospital Director/Medical Superitendent/In-charge	1 to 2 years	No	No	Lack of financial support to operationalize the MTC Knowledge gap in MTC operations	Yes	Yes	No	No	No								No	No	No	No	No	No
wave one	HC 4	KAT	Non-Teaching Hospital	Hospital Director/Medical Superitendent/In-charge	1 to 2 years	No	No	Lack of financial support to operationalize the MTC Knowledge gap in MTC operations	Yes	Yes	No	No	No								No	No	No	No	No	No
wave two	HC 4	KAS	Non-Teaching Hospital	MTC Chairperson	3 to 5 years	Yes, but not functional	Yes, but not functional	Lack of financial support to operationalize the MTC Knowledge gap in MTC operations Other specify	Yes	Yes	No	No	Yes	Workload to carry out MTC activities	MTC structure has been recently set up-less than 1 month		Yes, all members are officially appointed	13	Yes, all members are active	MTC guidelines National standard treatment guidelines Essential medicine and health supplies list	Yes	No	No	Yes	Yes	Yes	Yes	Yes		Available but not functional	Available but not functional	Available but not functional	Not in place	Knowledge gap about MTC sub-committee operations Other specify	0	1	0	0	1	Recently set up subcommittees				No		Quarterly	Quarterly	Quarterly	No
wave two	HC 4	PAJ	Non-Teaching Hospital	Hospital Director/Medical Superitendent/In-charge	3 to 5 years	No	No	Knowledge gap in MTC operations Other specify	No	Yes	No	No	Yes	The MTC members have no appointment letters and terms							No	No	No	No	No	No
wave one	HC 4	NYA	Non-Teaching Hospital	Hospital Director/Medical Superitendent/In-charge	1 to 2 years	No	No	Lack of financial support to operationalize the MTC Knowledge gap in MTC operations	Yes	Yes	No	No	No								No	No	No	No	No	No
wave two	HC 4	KAL	Non-Teaching Hospital	AIMO/IMO	6 years and above	No	No	Lack of financial support to operationalize the MTC Knowledge gap in MTC operations Lack of commitment from members Lack of will and support from hospital administration	Yes	Yes	Yes	Yes	No								No	No	No	No	No	No
wave one	HC 4	MWE	Non-Teaching Hospital	Dispenser	6 years and above	No	No	Lack of financial support to operationalize the MTC Knowledge gap in MTC operations Lack of commitment from members	Yes	Yes	Yes	No	No								No	No	No	No	No	No
wave two	HC 4	BUD	Non-Teaching Hospital	MTC Chairperson	3 to 5 years	Yes, but not functional	Yes, but not functional	Knowledge gap in MTC operations	No	Yes	No	No	No				Yes, all members are officially appointed	15	No	MTC guidelines National standard treatment guidelines Essential medicine and health supplies list	Yes	No	No	Yes	Yes	Yes	Yes	Yes		Available but not functional	Available but not functional	Available but not functional	Not in place	Knowledge gap about MTC sub-committee operations	0	1	0	0	0					No		Rarely	Rarely	Very rare	No
wave one	HC 4	MIT	Non-Teaching Hospital	Hospital Director/Medical Superitendent/In-charge	3 to 5 years	No	No	Lack of financial support to operationalize the MTC Knowledge gap in MTC operations	Yes	Yes	No	No	No								No	No	No	No	No	No
wave one	HC 4	ALE	Non-Teaching Hospital	Hospital Director/Medical Superitendent/In-charge	Less than 1 year	No	No	Lack of financial support to operationalize the MTC Knowledge gap in MTC operations Lack of commitment from members Other specify	Yes	Yes	Yes	No	Yes	HR challenges-lack of pharmacist or dispenser							No	No	No	No	No	No
wave two	HC 4	CHA	Non-Teaching Hospital	Hospital Director/Medical Superitendent/In-charge	Less than 1 year	No	No	Knowledge gap in MTC operations	No	Yes	No	No	No								No	No	No	No	No	No
wave one	HC 4	RUT	Non-Teaching Hospital	Hospital Director/Medical Superitendent/In-charge	3 to 5 years	No	No	Knowledge gap in MTC operations	No	Yes	No	No	No								No	No	No	No	No	No
wave two	HC 4	TOK	Non-Teaching Hospital	Dispenser	3 to 5 years	Yes, but not functional	Yes, but not functional	Knowledge gap in MTC operations Lack of commitment from members Other specify	No	Yes	Yes	No	Yes	The MTC has just been established, its going to be functional this FY			Yes, all members are officially appointed	13	Yes, all members are active	MTC guidelines National standard treatment guidelines	Yes	No	No	Yes	No	Yes	Yes	Yes		Partially functional	Available but not functional	Available but not functional	Not in place	Knowledge gap about MTC sub-committee operations Lack of commitment from hospital technical staff to become members of these sub-committees	0	1	1	0	0					No		Rarely	Rarely	Very rare	No
wave one	HC 4	MBA	Non-Teaching Hospital	Dispenser	6 years and above	Yes, partially functional	Yes, partially functional	Lack of financial support to operationalize the MTC Knowledge gap in MTC operations	Yes	Yes	No	No	No				No	10	Yes, all members are active	MTC guidelines Essential medicine and health supplies list	Yes	No	No	No	Yes	No	No	No		Not in place	Not in place	Partially functional	Not in place	Lack of financial support to operationalize the MTC sub-committees Knowledge gap about MTC sub-committee operations Lack of commitment from hospital technical staff to become members of these sub-committees Other specify	1	1	1	0	1	No Designated people have been appointed on this committee yet				No	The hospital Others specify	Rarely	Rarely	Very rare	Yes
wave one	HC 4	RWE	Non-Teaching Hospital	Other	3 to 5 years	No	No	Lack of financial support to operationalize the MTC Knowledge gap in MTC operations	Yes	Yes	No	No	No								No	No	No	No	No	No
wave one	HC 4	BUK	Non-Teaching Hospital	Pharmacist	3 to 5 years	Yes, fully functional	Yes, fully functional										Yes, some members are officially appointed	20	Yes, some members are active	Pharmacovigilance guidelines Essential medicine and health supplies list	No	Yes	No	No	Yes	No	No	No		Partially functional	Partially functional	Very Functional	Available but not functional	Lack of financial support to operationalize the MTC sub-committees Knowledge gap about MTC sub-committee operations Lack of commitment from hospital technical staff to become members of these sub-committees Lack of will and support from hospital administration	1	1	1	1	0					No	Others specify	Quarterly	Quarterly	Quarterly	Yes
wave two	HC 4	BUY	Non-Teaching Hospital	MTC Member	1 to 2 years	Yes, but not functional	Yes, but not functional	Knowledge gap in MTC operations	No	Yes	No	No	No				Yes, all members are officially appointed	13	Yes, all members are active	MTC guidelines Pharmacovigilance guidelines National standard treatment guidelines Essential medicine and health supplies list	Yes	Yes	No	Yes	Yes	Yes	Yes	Yes		Available but not functional	Available but not functional	Available but not functional	Not in place	Knowledge gap about MTC sub-committee operations	0	1	0	0	0					MTC has a work plan and a budget	The hospital NMS	Quarterly	Quarterly	Quarterly	No
wave two	HC 4	BUV	Non-Teaching Hospital	Hospital Director/Medical Superitendent/In-charge	3 to 5 years	Yes, partially functional	Yes, partially functional	Other specify	No	No	No	No	Yes	IT HAS JUSTBEEN RECENTLY INSTITUTED			Yes, all members are officially appointed	14	Yes, all members are active	MTC guidelines Pharmacovigilance guidelines National standard treatment guidelines Essential medicine and health supplies list	Yes	Yes	No	Yes	Yes	Yes	Yes	Yes		Available but not functional	Available but not functional	Available but not functional	Available but not functional	Other specify	0	0	0	0	1	THEY ARE RECENTLY CONSTITUTED				No		Quarterly	Quarterly	Quarterly	No
wave one	HC 4	KAL	Non-Teaching Hospital	Hospital Director/Medical Superitendent/In-charge	3 to 5 years	No	No	Lack of financial support to operationalize the MTC Knowledge gap in MTC operations	Yes	Yes	No	No	No								No	No	No	No	No	No
wave one	HC 4	TOK	Non-Teaching Hospital	Hospital Director/Medical Superitendent/In-charge	3 to 5 years	No	No	Lack of financial support to operationalize the MTC Knowledge gap in MTC operations	Yes	Yes	No	No	No								No	No	No	No	No	No
wave one	HC 4	KAK	Non-Teaching Hospital	AIMO/IMO	6 years and above	No	No	Lack of financial support to operationalize the MTC Knowledge gap in MTC operations	Yes	Yes	No	No	No								No	No	No	No	No	No
wave one	HC 4	CHA	Non-Teaching Hospital	Hospital Director/Medical Superitendent/In-charge	1 to 2 years	No	No	Lack of financial support to operationalize the MTC Knowledge gap in MTC operations Other specify	Yes	Yes	No	No	Yes								No	No	No	No	No	No
wave one	HC 4	WAL	Non-Teaching Hospital	Hospital Director/Medical Superitendent/In-charge	1 to 2 years	No	No	Lack of financial support to operationalize the MTC Knowledge gap in MTC operations	Yes	Yes	No	No	No								No	No	No	No	No	No
wave two	HC 4	PAT	Non-Teaching Hospital	Hospital Director/Medical Superitendent/In-charge	3 to 5 years	Yes, partially functional	Yes, partially functional	Lack of financial support to operationalize the MTC Knowledge gap in MTC operations Lack of commitment from members	Yes	Yes	Yes	No	No				No	15	Yes, all members are active	MTC guidelines	Yes	No	No	No	No	Yes	Yes	Yes		Partially functional	Partially functional	Partially functional	Not in place	Knowledge gap about MTC sub-committee operations	0	1	0	0	0					MTC has a work plan and a budget but not included in the HF workplan and budget	The hospital	Bimonthly	Bimonthly	Once in every two months	Yes
wave two	HC 4	SSE	Non-Teaching Hospital	MTC Member	6 years and above	No	No	Lack of commitment from members	No	No	Yes	No	No								No	No	No	No	No	No
wave one	HC 4	AMA	Non-Teaching Hospital	AIMO/IMO	3 to 5 years	No	No	Lack of financial support to operationalize the MTC Knowledge gap in MTC operations Lack of will and support from hospital administration	Yes	Yes	No	Yes	No								No	No	No	No	No	No
wave one	HC 4	KAP	Non-Teaching Hospital	Hospital Director/Medical Superitendent/In-charge	1 to 2 years	No	No	Lack of financial support to operationalize the MTC Knowledge gap in MTC operations	Yes	Yes	No	No	No								No	No	No	No	No	No
wave one	HC 4	MAD	Non-Teaching Hospital	Hospital Director/Medical Superitendent/In-charge	3 to 5 years	No	No	Lack of financial support to operationalize the MTC Knowledge gap in MTC operations	Yes	Yes	No	No	No								No	No	No	No	No	No
wave one	HC 4	PAJ	Non-Teaching Hospital	AIMO/IMO	3 to 5 years	No	No	Knowledge gap in MTC operations Lack of commitment from members Other specify	No	Yes	Yes	No	Yes	1. Staffing challenges							No	No	No	No	No	No
wave one	HC 4	KAZ	Non-Teaching Hospital	Hospital Director/Medical Superitendent/In-charge	3 to 5 years	No	No	Lack of financial support to operationalize the MTC Knowledge gap in MTC operations	Yes	Yes	No	No	No								No	No	No	No	No	No
wave two	HC 4	MID	Non-Teaching Hospital	MTC Chairperson	Less than 1 year	Yes, but not functional	Yes, but not functional	Lack of financial support to operationalize the MTC Knowledge gap in MTC operations	Yes	Yes	No	No	No				Yes, all members are officially appointed	15	Yes, all members are active	National standard treatment guidelines Essential medicine and health supplies list	No	No	No	Yes	Yes	Yes	Yes	Yes		Available but not functional	Available but not functional	Partially functional	Available but not functional	Lack of financial support to operationalize the MTC sub-committees Knowledge gap about MTC sub-committee operations	1	1	0	0	0					No		Bimonthly	Bimonthly	Once in every two months	Yes
wave two	General Hospital	MAS	Non-Teaching Hospital	MTC Member	3 to 5 years	Yes, partially functional	Yes, partially functional										Yes, all members are officially appointed	14	Yes, some members are active	MTC guidelines National standard treatment guidelines Essential medicine and health supplies list	Yes	No	No	Yes	Yes	Yes	Yes	Yes		Partially functional	Partially functional	Partially functional	Not in place	Knowledge gap about MTC sub-committee operations Other specify	0	1	0	0	1	First want to make PV, SC and AMS active				No		Bimonthly	Bimonthly	Once in every two months	Yes
wave one	General Hospital	ITO	Teaching Hospital	Pharmacist	6 years and above	No	No	Lack of financial support to operationalize the MTC Knowledge gap in MTC operations Lack of commitment from members	Yes	Yes	Yes	No	No								No	No	No	No	No	No
wave one	General Hospital	RAK	Non-Teaching Hospital	Pharmacist	3 to 5 years	Yes, but not functional	Yes, but not functional	Lack of financial support to operationalize the MTC Lack of commitment from members Lack of will and support from hospital administration	Yes	No	Yes	Yes	No				No		No	MTC guidelines National standard treatment guidelines Essential medicine and health supplies list	Yes	No	No	Yes	Yes	Yes	Yes	Yes		Partially functional	Not in place	Partially functional	Not in place	Lack of commitment from hospital technical staff to become members of these sub-committees Lack of will and support from hospital administration	0	0	1	1	0					MTC has a work plan but without a budget					No
wave one	General Hospital	KAT	Non-Teaching Hospital	Dispenser	Less than 1 year	Yes, partially functional	Yes, partially functional	Lack of financial support to operationalize the MTC Knowledge gap in MTC operations	Yes	Yes	No	No	No				No	5	Yes, all members are active	National standard treatment guidelines Essential medicine and health supplies list	No	No	No	Yes	Yes	No	No	No		Partially functional	Not in place	Not in place	Not in place	Lack of financial support to operationalize the MTC sub-committees Knowledge gap about MTC sub-committee operations	1	1	0	0	0					No		Monthly	Monthly	Every month	Yes
wave two	General Hospital	KIR	Non-Teaching Hospital	Pharmacist	6 years and above	Yes, fully functional	Yes, fully functional										Yes, all members are officially appointed	15	Yes, some members are active	MTC guidelines Pharmacovigilance guidelines National standard treatment guidelines Essential medicine and health supplies list	Yes	Yes	No	Yes	Yes	Yes	Yes	Yes		Partially functional	Partially functional	Very Functional	Not in place	Lack of financial support to operationalize the MTC sub-committees Knowledge gap about MTC sub-committee operations Lack of commitment from hospital technical staff to become members of these sub-committees	1	1	1	0	0					MTC has a work plan and a budget	The hospital NMS	Quarterly	Quarterly	Quarterly	Yes
wave two	General Hospital	KAT	Teaching Hospital	Dispenser	1 to 2 years	Yes, fully functional	Yes, fully functional										Yes, all members are officially appointed	17	Yes, some members are active	MTC guidelines National standard treatment guidelines Essential medicine and health supplies list	Yes	No	No	Yes	Yes	Yes	Yes	Yes		Very Functional	Partially functional	Very Functional	Available but not functional	Other specify	0	0	0	0	1	Lack of guidelines on activities to be conducted.				MTC has a work plan and a budget	The hospital NMS	Bimonthly	Bimonthly	Once in every two months	Yes
wave two	General Hospital	RUK	Non-Teaching Hospital	MTC Member	6 years and above	Yes, fully functional	Yes, fully functional										Yes, all members are officially appointed	15	Yes, all members are active	MTC guidelines National standard treatment guidelines Essential medicine and health supplies list	Yes	No	No	Yes	Yes	Yes	Yes	Yes		Very Functional	Partially functional	Very Functional	Not in place											MTC has a work plan and a budget	Both the hospital and IPs NMS	Quarterly	Quarterly	Quarterly	Yes
wave two	General Hospital	TOR	Teaching Hospital	MTC Member	3 to 5 years	Yes, partially functional	Yes, partially functional	Lack of financial support to operationalize the MTC Knowledge gap in MTC operations Other specify	Yes	Yes	No	No	Yes	Transfers of members			Yes, all members are officially appointed	17	Yes, all members are active	MTC guidelines Pharmacovigilance guidelines National standard treatment guidelines Essential medicine and health supplies list	Yes	Yes	No	Yes	Yes	Yes	Yes	Yes		Partially functional	Partially functional	Partially functional	Not in place	Knowledge gap about MTC sub-committee operations	0	1	0	0	0					MTC has a work plan and a budget	The hospital NMS	Bimonthly	Bimonthly	Once in every two months	Yes
wave one	General Hospital	KIR	Teaching Hospital	Pharmacist	3 to 5 years	Yes, fully functional	Yes, fully functional										Yes, all members are officially appointed	10	Yes, all members are active	MTC guidelines Pharmacovigilance guidelines Antimicrobial stewardship guidelines National standard treatment guidelines Essential medicine and health supplies list	Yes	Yes	Yes	Yes	Yes	Yes	Yes	Yes		Partially functional	Partially functional	Very Functional	Partially functional											MTC has a work plan but without a budget		When need arises	When need arises	As and when need arises	Yes
wave two	General Hospital	KAW	Teaching Hospital	MTC Chairperson	6 years and above	Yes, fully functional	Yes, fully functional										Yes, all members are officially appointed	24	Yes, some members are active	MTC guidelines Pharmacovigilance guidelines Antimicrobial stewardship guidelines National standard treatment guidelines Essential medicine and health supplies list	Yes	Yes	Yes	Yes	Yes	Yes	Yes	Yes		Partially functional	Partially functional	Partially functional	Not in place	Other specify	0	0	0	0	1	Competing priorities				No		Bimonthly	Bimonthly	Once in every two months	Yes
wave one	General Hospital	MIT	Non-Teaching Hospital	Pharmacist	6 years and above	Yes, partially functional	Yes, partially functional	Lack of commitment from members	No	No	Yes	No	No				No	9	Yes, some members are active	MTC guidelines National standard treatment guidelines Essential medicine and health supplies list	Yes	No	No	Yes	Yes	No	No	No		Partially functional	Not in place	Partially functional	Not in place	Lack of commitment from hospital technical staff to become members of these sub-committees	0	0	1	0	0					No		When need arises	When need arises	As and when need arises	No
wave two	General Hospital	BUW	Non-Teaching Hospital	Dispenser	6 years and above	Yes, partially functional	Yes, partially functional	Other specify	No	No	No	No	Yes	Competing roles to play by health workers.			Yes, all members are officially appointed	13	Yes, some members are active	MTC guidelines Pharmacovigilance guidelines Antimicrobial stewardship guidelines National standard treatment guidelines Essential medicine and health supplies list	Yes	Yes	Yes	Yes	Yes	Yes	Yes	Yes		Available but not functional	Available but not functional	Available but not functional	Not in place	Lack of financial support to operationalize the MTC sub-committees Lack of commitment from hospital technical staff to become members of these sub-committees	1	0	1	0	0					MTC has a work plan and a budget	The hospital	Quarterly	Quarterly	Quarterly	No
wave one	General Hospital	NEB	Non-Teaching Hospital	Hospital Director/Medical Superitendent	3 to 5 years	Yes, but not functional	Yes, but not functional	Lack of financial support to operationalize the MTC Knowledge gap in MTC operations Lack of commitment from members Other specify	Yes	Yes	Yes	No	Yes	Leadership of the committee has not been well gazetted			Yes, some members are officially appointed	6	Yes, some members are active	MTC guidelines National standard treatment guidelines Essential medicine and health supplies list	Yes	No	No	Yes	Yes	No	No	No		Not in place	Not in place	Very Functional	Not in place	Knowledge gap about MTC sub-committee operations Lack of commitment from hospital technical staff to become members of these sub-committees	0	1	1	0	0					No		When need arises	When need arises	As and when need arises	No
wave one	General Hospital	IGA	Teaching Hospital	Pharmacist	6 years and above	Yes, partially functional	Yes, partially functional	Lack of financial support to operationalize the MTC Knowledge gap in MTC operations Lack of commitment from members	Yes	Yes	Yes	No	No				Yes, some members are officially appointed	16	Yes, some members are active	Pharmacovigilance guidelines National standard treatment guidelines	No	Yes	No	Yes	No	No	No	No		Partially functional		Partially functional	Not in place	Knowledge gap about MTC sub-committee operations Lack of commitment from hospital technical staff to become members of these sub-committees	0	1	1	0	0					No		Quarterly	Quarterly	Quarterly	Yes
wave two	General Hospital	MIT	Teaching Hospital	Pharmacist	6 years and above	Yes, fully functional	Yes, fully functional										Yes, all members are officially appointed	15	Yes, all members are active	MTC guidelines Pharmacovigilance guidelines National standard treatment guidelines Essential medicine and health supplies list	Yes	Yes	No	Yes	Yes	Yes	Yes	Yes		Partially functional	Partially functional	Not in place	Not in place	Other specify	0	0	0	0	1	Starting so many at a go would be very challenging				MTC has a work plan and a budget	The hospital NMS	Quarterly	Quarterly	Quarterly	Yes
wave one	General Hospital	APA	Non-Teaching Hospital	Pharmacist	1 to 2 years	Yes, fully functional	Yes, fully functional										No	14	Yes, some members are active	MTC guidelines Pharmacovigilance guidelines National standard treatment guidelines Essential medicine and health supplies list	Yes	Yes	No	Yes	Yes	Yes	Yes	Yes		Very Functional		Very Functional	Not in place	Lack of commitment from hospital technical staff to become members of these sub-committees Lack of will and support from hospital administration	0	0	1	1	0					MTC has a work plan and a budget	The hospital	Quarterly	Quarterly	Quarterly	Yes
wave two	General Hospital	BUL	Non-Teaching Hospital	MTC Chairperson	6 years and above	Yes, partially functional	Yes, partially functional	Lack of financial support to operationalize the MTC Knowledge gap in MTC operations Lack of will and support from hospital administration	Yes	Yes	No	Yes	No				No	14	Yes, some members are active	MTC guidelines National standard treatment guidelines Essential medicine and health supplies list	Yes	No	No	Yes	Yes	Yes	Yes	Yes		Available but not functional	Available but not functional	Partially functional	Not in place	Lack of financial support to operationalize the MTC sub-committees Knowledge gap about MTC sub-committee operations Lack of will and support from hospital administration	1	1	0	1	0					MTC has a work plan and a budget but not included in the HF workplan and budget		Quarterly	Quarterly	Quarterly	No
wave two	General Hospital	LYA	Teaching Hospital	Hospital Director/Medical Superitendent/In-charge	3 to 5 years	Yes, fully functional	Yes, fully functional										Yes, all members are officially appointed	15	Yes, some members are active	MTC guidelines Pharmacovigilance guidelines Antimicrobial stewardship guidelines National standard treatment guidelines Essential medicine and health supplies list	Yes	Yes	Yes	Yes	Yes	Yes	Yes	Yes		Very Functional	Very Functional	Very Functional	Not in place	Lack of financial support to operationalize the MTC sub-committees Knowledge gap about MTC sub-committee operations	1	1	0	0	0					MTC has a work plan and a budget	The hospital IPs NMS	Bimonthly	Bimonthly	Once in every two months	Yes
wave two	General Hospital	ADJ	Non-Teaching Hospital	Dispenser	1 to 2 years	Yes, fully functional	Yes, fully functional										Yes, all members are officially appointed	17	Yes, some members are active	National standard treatment guidelines Essential medicine and health supplies list	No	No	No	Yes	Yes	Yes	Yes	Yes		Very Functional	Partially functional	Very Functional	Not in place	Knowledge gap about MTC sub-committee operations	0	1	0	0	0					MTC has a work plan and a budget	The hospital NMS	Bimonthly	Bimonthly	Once in every two months	Yes
wave two	General Hospital	IGA	Teaching Hospital	Pharmacist	6 years and above	Yes, fully functional	Yes, fully functional										Yes, all members are officially appointed	21	Yes, some members are active	MTC guidelines Pharmacovigilance guidelines National standard treatment guidelines Essential medicine and health supplies list	Yes	Yes	No	Yes	Yes	Yes	Yes	Yes		Very Functional	Partially functional	Very Functional	Not in place	Lack of financial support to operationalize the MTC sub-committees Knowledge gap about MTC sub-committee operations	1	1	0	0	0					No		Quarterly	Quarterly	Quarterly	Yes
wave one	General Hospital	BUN	Non-Teaching Hospital	Pharmacist	Less than 1 year	No	No	Lack of financial support to operationalize the MTC Knowledge gap in MTC operations Lack of commitment from members	Yes	Yes	Yes	No	No								No	No	No	No	No	No
wave two	General Hospital	MAS	Non-Teaching Hospital	Pharmacist	3 to 5 years	Yes, partially functional	Yes, partially functional	Lack of financial support to operationalize the MTC Knowledge gap in MTC operations	Yes	Yes	No	No	No				Yes, all members are officially appointed	11	Yes, some members are active	MTC guidelines National standard treatment guidelines Essential medicine and health supplies list	Yes	No	No	Yes	Yes	Yes	Yes	Yes		Partially functional	Partially functional	Very Functional		Lack of financial support to operationalize the MTC sub-committees Knowledge gap about MTC sub-committee operations	1	1	0	0	0					MTC has a work plan and a budget but not included in the HF workplan and budget	Others specify	Quarterly	Quarterly	Quarterly	Yes
wave two	General Hospital	KAA	Non-Teaching Hospital	Dispenser	3 to 5 years	Yes, fully functional	Yes, fully functional										Yes, all members are officially appointed	18	Yes, some members are active	MTC guidelines Pharmacovigilance guidelines National standard treatment guidelines Essential medicine and health supplies list	Yes	Yes	No	Yes	Yes	Yes	Yes	Yes		Partially functional	Partially functional	Very Functional	Not in place	Lack of financial support to operationalize the MTC sub-committees Knowledge gap about MTC sub-committee operations	1	1	0	0	0					MTC has a work plan but without a budget		Quarterly	Quarterly	Quarterly	Yes
wave one	General Hospital	MAS	Non-Teaching Hospital	Pharmacist	3 to 5 years	Yes, partially functional	Yes, partially functional	Lack of financial support to operationalize the MTC Lack of will and support from hospital administration Other specify	Yes	No	No	Yes	Yes	High employee turn over - especially of Medical Superitendents	Lack of will and support from former MS's					National standard treatment guidelines Essential medicine and health supplies list	No	No	No	Yes	Yes	No	No	No		Very Functional	Not in place	Very Functional	Not in place	Lack of financial support to operationalize the MTC sub-committees Lack of commitment from hospital technical staff to become members of these sub-committees Lack of will and support from hospital administration Other specify	1	0	1	1	1	High Employee turn over				No		Rarely	Rarely	Very rare	No
wave two	General Hospital	KAM	Non-Teaching Hospital	Dispenser	6 years and above	Yes, fully functional	Yes, fully functional										Yes, all members are officially appointed	20	Yes, some members are active	MTC guidelines Pharmacovigilance guidelines Antimicrobial stewardship guidelines National standard treatment guidelines Essential medicine and health supplies list	Yes	Yes	Yes	Yes	Yes	Yes	Yes	Yes		Very Functional	Very Functional	Very Functional	Not in place	Other specify	0	0	0	0	1	Research subcommittee is an adhoc sub-committee				MTC has a work plan and a budget	The hospital NMS	Bimonthly	Bimonthly	Once in every two months	Yes
wave one	General Hospital	KAM1	Non-Teaching Hospital	Pharmacist	6 years and above	Yes, partially functional	Yes, partially functional	Lack of financial support to operationalize the MTC Other specify	Yes	No	No	No	Yes	No facilitation and constant transfer of staff to lower facilities in the district			Yes, some members are officially appointed	8	Yes, some members are active	MTC guidelines Pharmacovigilance guidelines Antimicrobial stewardship guidelines National standard treatment guidelines Essential medicine and health supplies list	Yes	Yes	Yes	Yes	Yes	No	No	No		Not in place	Not in place	Not in place	Not in place	Lack of financial support to operationalize the MTC sub-committees Knowledge gap about MTC sub-committee operations Lack of commitment from hospital technical staff to become members of these sub-committees	1	1	1	0	0					No		Rarely	Rarely	Very rare	Yes
wave one	General Hospital	PAL	Teaching Hospital	Dispenser	3 to 5 years	No	No	Knowledge gap in MTC operations Lack of will and support from hospital administration	No	Yes	No	Yes	No								No	No	No	No	No	No
wave one	General Hospital	KIT	Teaching Hospital	Pharmacist	6 years and above	Yes, partially functional	Yes, partially functional	Lack of financial support to operationalize the MTC Lack of commitment from members Lack of will and support from hospital administration	Yes	No	Yes	Yes	No				Yes, some members are officially appointed	14	Yes, some members are active	National standard treatment guidelines Essential medicine and health supplies list	No	No	No	Yes	Yes	No	No	No		Very Functional	Not in place	Very Functional	Very Functional	Lack of financial support to operationalize the MTC sub-committees Lack of commitment from hospital technical staff to become members of these sub-committees Lack of will and support from hospital administration	1	0	1	1	0					No	Others specify	Quarterly	Quarterly	Quarterly	Yes
wave two	General Hospital	KAG	Non-Teaching Hospital	Hospital Director/Medical Superitendent/In-charge	6 years and above	Yes, partially functional	Yes, partially functional	Lack of financial support to operationalize the MTC Knowledge gap in MTC operations Lack of commitment from members	Yes	Yes	Yes	No	No				Yes, all members are officially appointed		Yes, some members are active	MTC guidelines National standard treatment guidelines Essential medicine and health supplies list	Yes	No	No	Yes	Yes	Yes	Yes	Yes		Available but not functional	Available but not functional	Available but not functional	Not in place	Lack of financial support to operationalize the MTC sub-committees Knowledge gap about MTC sub-committee operations	1	1	0	0	0					MTC has a work plan and a budget but not included in the HF workplan and budget	The hospital NMS	Quarterly	Quarterly	Quarterly	No
wave two	General Hospital	MUR	Non-Teaching Hospital	Pharmacist	6 years and above	Yes, partially functional	Yes, partially functional	Lack of financial support to operationalize the MTC Knowledge gap in MTC operations Lack of commitment from members Lack of will and support from hospital administration	Yes	Yes	Yes	Yes	No				Yes, all members are officially appointed	18	Yes, some members are active	MTC guidelines National standard treatment guidelines Essential medicine and health supplies list	Yes	No	No	Yes	Yes	Yes	Yes	Yes		Partially functional	Available but not functional	Very Functional	Not in place	Lack of financial support to operationalize the MTC sub-committees Knowledge gap about MTC sub-committee operations Lack of commitment from hospital technical staff to become members of these sub-committees Lack of will and support from hospital administration Other specify	1	1	1	1	1	Inadequate technical staffing for the HF				MTC has a work plan and a budget but not included in the HF workplan and budget	The hospital NMS	Quarterly	Quarterly	Quarterly	Yes
wave one	General Hospital	GOM	Non-Teaching Hospital	MTC Chairperson	3 to 5 years	Yes, partially functional	Yes, partially functional	Lack of financial support to operationalize the MTC Knowledge gap in MTC operations	Yes	Yes	No	No	No				Yes, some members are officially appointed	12	Yes, some members are active	Essential medicine and health supplies list	No	No	No	No	Yes	No	No	No		Not in place	Not in place	Not in place	Not in place	Knowledge gap about MTC sub-committee operations	0	1	0	0	0					No		Rarely	Rarely	Very rare	No
wave one	General Hospital	ADJ	Non-Teaching Hospital	Pharmacist	6 years and above	Yes, partially functional	Yes, partially functional	Lack of commitment from members	No	No	Yes	No	No				No	14	No	MTC guidelines Pharmacovigilance guidelines National standard treatment guidelines Essential medicine and health supplies list	Yes	Yes	No	Yes	Yes	No	No	No		Not in place	Not in place	Not in place	Not in place	Lack of financial support to operationalize the MTC sub-committees Knowledge gap about MTC sub-committee operations Lack of commitment from hospital technical staff to become members of these sub-committees Lack of will and support from hospital administration	1	1	1	1	0					No		Rarely	Rarely	Very rare	Yes
wave one	General Hospital	RUK	Non-Teaching Hospital	Dispenser	1 to 2 years	Yes, partially functional	Yes, partially functional										Yes, all members are officially appointed	13	Yes, all members are active	MTC guidelines Pharmacovigilance guidelines National standard treatment guidelines	Yes	Yes	No	Yes	No	Yes	Yes	Yes		Not in place	Not in place	Not in place	Not in place	Other specify	0	0	0	0	1	Not yet formed the committee has just been formed				No		Quarterly	Quarterly	Quarterly	Yes
wave two	General Hospital	AMU	Teaching Hospital	AIMO/IMO	3 to 5 years	Yes, partially functional	Yes, partially functional	Lack of commitment from members	No	No	Yes	No	No				Yes, all members are officially appointed	16	Yes, some members are active	MTC guidelines National standard treatment guidelines Essential medicine and health supplies list	Yes	No	No	Yes	Yes	Yes	Yes	Yes		Partially functional	Available but not functional	Partially functional	Not in place	Lack of commitment from hospital technical staff to become members of these sub-committees	0	0	1	0	0					MTC has a work plan and a budget but not included in the HF workplan and budget	The hospital NMS	Bimonthly	Bimonthly	Once in every two months	No
wave one	General Hospital	KIB	Teaching Hospital	Pharmacist	6 years and above	Yes, but not functional	Yes, but not functional	Lack of financial support to operationalize the MTC Knowledge gap in MTC operations	Yes	Yes	No	No	No							National standard treatment guidelines	No	No	No	Yes	No	No	No	No		Not in place	Not in place	Very Functional	Not in place	Lack of financial support to operationalize the MTC sub-committees Knowledge gap about MTC sub-committee operations	1	1	0	0	0					No		Rarely	Rarely	Very rare	No
wave two	General Hospital	KAP	Non-Teaching Hospital	Pharmacist	3 to 5 years	Yes, partially functional	Yes, partially functional	Knowledge gap in MTC operations	No	Yes	No	No	No				Yes, all members are officially appointed	17	Yes, all members are active	MTC guidelines Pharmacovigilance guidelines National standard treatment guidelines Essential medicine and health supplies list	Yes	Yes	No	Yes	Yes	Yes	Yes	Yes		Available but not functional	Available but not functional	Very Functional	Not in place	Knowledge gap about MTC sub-committee operations	0	1	0	0	0					MTC has a work plan and a budget	The hospital IPs NMS	Quarterly	Quarterly	Quarterly	Yes
wave one	General Hospital	KAW	Non-Teaching Hospital	MTC Chairperson	3 to 5 years	Yes, partially functional	Yes, partially functional											10	Yes, some members are active	MTC guidelines National standard treatment guidelines Essential medicine and health supplies list	Yes	No	No	Yes	Yes	No	No	No		Not in place	Not in place	Partially functional	Not in place	Lack of financial support to operationalize the MTC sub-committees Knowledge gap about MTC sub-committee operations Lack of commitment from hospital technical staff to become members of these sub-committees Lack of will and support from hospital administration	1	1	1	1	0					No		Bimonthly	Bimonthly	Once in every two months	Yes
wave one	General Hospital	MUR	Non-Teaching Hospital	Pharmacist	6 years and above	Yes, but not functional	Yes, but not functional	Lack of financial support to operationalize the MTC Knowledge gap in MTC operations Lack of commitment from members Lack of will and support from hospital administration	Yes	Yes	Yes	Yes	No				No	14	No	National standard treatment guidelines Essential medicine and health supplies list	No	No	No	Yes	Yes	No	No	No		Not in place	Not in place	Available but not functional	Not in place	Lack of financial support to operationalize the MTC sub-committees Knowledge gap about MTC sub-committee operations Lack of commitment from hospital technical staff to become members of these sub-committees Lack of will and support from hospital administration	1	1	1	1	0					MTC has a work plan but without a budget		Rarely	Rarely	Very rare	Yes
wave two	General Hospital	KIT	Teaching Hospital	Dispenser	3 to 5 years	Yes, fully functional	Yes, fully functional										Yes, all members are officially appointed	18	Yes, all members are active	MTC guidelines National standard treatment guidelines Essential medicine and health supplies list	Yes	No	No	Yes	Yes	Yes	Yes	Yes		Partially functional	Partially functional	Very Functional	Not in place	Lack of will and support from hospital administration	0	0	0	1	0					MTC has a work plan but without a budget		Monthly	Monthly	Every month	Yes
wave one	General Hospital	KAP	Non-Teaching Hospital	Pharmacist	3 to 5 years	Yes, partially functional	Yes, partially functional	Knowledge gap in MTC operations Lack of commitment from members Other specify	No	Yes	Yes	No	Yes	Most members do not understand how to execute their duties.			Yes, all members are officially appointed	15	Yes, some members are active	MTC guidelines Pharmacovigilance guidelines National standard treatment guidelines Essential medicine and health supplies list	Yes	Yes	No	Yes	Yes	No	No	No		Available but not functional	Available but not functional	Available but not functional	Not in place	Other specify	0	0	0	0	1	Facility has not realized the need for research committee				MTC has a work plan but without a budget		When need arises	When need arises	As and when need arises	Yes
wave one	General Hospital	MOY	Non-Teaching Hospital	Pharmacist	3 to 5 years	Yes, fully functional	Yes, fully functional										No	15	Yes, some members are active	MTC guidelines Pharmacovigilance guidelines Antimicrobial stewardship guidelines National standard treatment guidelines Essential medicine and health supplies list	Yes	Yes	Yes	Yes	Yes	Yes	Yes	Yes		Very Functional	Partially functional	Partially functional	Not in place	Lack of financial support to operationalize the MTC sub-committees Knowledge gap about MTC sub-committee operations Lack of commitment from hospital technical staff to become members of these sub-committees Lack of will and support from hospital administration	1	1	1	1	0					MTC has a work plan but without a budget		Bimonthly	Bimonthly	Once in every two months	Yes
wave one	General Hospital	BUL	Non-Teaching Hospital	MTC Chairperson	3 to 5 years	Yes, partially functional	Yes, partially functional	Knowledge gap in MTC operations	No	Yes	No	No	No				Yes, some members are officially appointed	8	Yes, some members are active	Essential medicine and health supplies list	No	No	No	No	Yes	No	No	No		Partially functional	Not in place	Partially functional	Not in place	Lack of financial support to operationalize the MTC sub-committees Knowledge gap about MTC sub-committee operations	1	1	0	0	0					No		Monthly	Monthly	Every month	Yes
wave two	General Hospital	LUW	Non-Teaching Hospital	AIMO/IMO	6 years and above	Yes, fully functional	Yes, fully functional										Yes, all members are officially appointed	16	Yes, all members are active	MTC guidelines Pharmacovigilance guidelines Antimicrobial stewardship guidelines National standard treatment guidelines Essential medicine and health supplies list	Yes	Yes	Yes	Yes	Yes	Yes	Yes	Yes		Very Functional	Very Functional	Very Functional		Knowledge gap about MTC sub-committee operations	0	1	0	0	0					MTC has a work plan and a budget	The hospital NMS	Quarterly	Quarterly	Quarterly	Yes
wave two	General Hospital	MOY	Non-Teaching Hospital	MTC Chairperson	1 to 2 years	Yes, fully functional	Yes, fully functional										Yes, all members are officially appointed	15	Yes, all members are active	National standard treatment guidelines Essential medicine and health supplies list	No	No	No	Yes	Yes	Yes	Yes	Yes		Very Functional	Partially functional	Very Functional	Not in place	Lack of financial support to operationalize the MTC sub-committees Knowledge gap about MTC sub-committee operations Lack of commitment from hospital technical staff to become members of these sub-committees	1	1	1	0	0					MTC has a work plan and a budget but not included in the HF workplan and budget	NMS	Bimonthly	Bimonthly	Once in every two months	Yes
wave two	General Hospital	KOT	Non-Teaching Hospital	Pharmacist	3 to 5 years	Yes, fully functional	Yes, fully functional										Yes, all members are officially appointed	21	Yes, all members are active	MTC guidelines Pharmacovigilance guidelines National standard treatment guidelines Essential medicine and health supplies list	Yes	Yes	No	Yes	Yes	Yes	Yes	Yes		Very Functional	Partially functional	Very Functional	Not in place	Lack of financial support to operationalize the MTC sub-committees Knowledge gap about MTC sub-committee operations	1	1	0	0	0					MTC has a work plan and a budget	NMS	Quarterly	Quarterly	Quarterly	Yes
wave two	General Hospital	BUD	Teaching Hospital	Pharmacist	6 years and above	Yes, fully functional	Yes, fully functional										Yes, all members are officially appointed	15	Yes, some members are active	MTC guidelines Pharmacovigilance guidelines National standard treatment guidelines Essential medicine and health supplies list	Yes	Yes	No	Yes	Yes	Yes	Yes	Yes		Very Functional	Partially functional	Very Functional	Not in place	Knowledge gap about MTC sub-committee operations Lack of commitment from hospital technical staff to become members of these sub-committees	0	1	1	0	0					MTC has a work plan and a budget	The hospital NMS	Bimonthly	Bimonthly	Once in every two months	Yes
wave one	General Hospital	MUK	Teaching Hospital	Dispenser	6 years and above	Yes, partially functional	Yes, partially functional	Lack of financial support to operationalize the MTC Lack of commitment from members	Yes	No	Yes	No	No				Yes, all members are officially appointed	12	Yes, some members are active	Pharmacovigilance guidelines Essential medicine and health supplies list	No	Yes	No	No	Yes	No	No	No		Partially functional	Not in place	Not in place	Not in place	Knowledge gap about MTC sub-committee operations	0	1	0	0	0					MTC has a work plan but without a budget		Bi-annual	Bi-annual	Once in 6 months	Yes
wave one	General Hospital	LUW	Teaching Hospital	Pharmacist	1 to 2 years	Yes, fully functional	Yes, fully functional										Yes, all members are officially appointed	12	Yes, all members are active	MTC guidelines	Yes	No	No	No	No	No	No	No		Not in place	Not in place	Not in place	Not in place	Lack of financial support to operationalize the MTC sub-committees	1	0	0	0	0					No		Quarterly	Quarterly	Quarterly	Yes
wave one	General Hospital	ABI	Non-Teaching Hospital	Pharmacist	3 to 5 years	Yes, but not functional	Yes, but not functional	Lack of financial support to operationalize the MTC Knowledge gap in MTC operations Lack of commitment from members	Yes	Yes	Yes	No	No				No	16	Yes, some members are active		No	No	No	No	No	No	No	No		Not in place	Not in place	Not in place		Lack of financial support to operationalize the MTC sub-committees Knowledge gap about MTC sub-committee operations Lack of commitment from hospital technical staff to become members of these sub-committees	1	1	1	0	0					MTC has a work plan but without a budget		Rarely	Rarely	Very rare	No
wave two	General Hospital	BWE	Non-Teaching Hospital	MTC Chairperson	3 to 5 years	Yes, fully functional	Yes, fully functional										Yes, all members are officially appointed	17	Yes, some members are active	MTC guidelines Pharmacovigilance guidelines Antimicrobial stewardship guidelines National standard treatment guidelines	Yes	Yes	Yes	Yes	No	Yes	Yes	Yes		Very Functional	Very Functional	Very Functional	Not in place											MTC has a work plan and a budget	The hospital	Quarterly	Quarterly	Quarterly	Yes
wave two	General Hospital	ATU	Non-Teaching Hospital	MTC Chairperson	3 to 5 years	Yes, partially functional	Yes, partially functional	Lack of financial support to operationalize the MTC Knowledge gap in MTC operations Other specify	Yes	Yes	No	No	Yes	Routine human resource transfers			Yes, all members are officially appointed	12	Yes, some members are active	MTC guidelines Pharmacovigilance guidelines National standard treatment guidelines Essential medicine and health supplies list	Yes	Yes	No	Yes	Yes	Yes	Yes	Yes		Partially functional	Partially functional	Very Functional	Not in place	Lack of financial support to operationalize the MTC sub-committees Knowledge gap about MTC sub-committee operations Other specify	1	1	0	0	1	Routine human resource transfers				MTC has a work plan and a budget but not included in the HF workplan and budget	NMS	Quarterly	Quarterly	Quarterly	Yes
wave one	General Hospital	KYE	Non-Teaching Hospital	Pharmacist	3 to 5 years	No	No	Lack of financial support to operationalize the MTC	Yes	No	No	No	No								No	No	No	No	No	No
wave two	General Hospital	KAB	Non-Teaching Hospital	AIMO/IMO	3 to 5 years	Yes, fully functional	Yes, fully functional										Yes, all members are officially appointed	19	Yes, all members are active	MTC guidelines National standard treatment guidelines Essential medicine and health supplies list	Yes	No	No	Yes	Yes	Yes	Yes	Yes		Very Functional	Very Functional	Very Functional	Available but not functional											MTC has a work plan and a budget but not included in the HF workplan and budget	NMS	Bimonthly	Bimonthly	Once in every two months	Yes
wave two	General Hospital	GOM	Non-Teaching Hospital	MTC Member	6 years and above	Yes, but not functional	Yes, but not functional	Knowledge gap in MTC operations Lack of commitment from members	No	Yes	Yes	No	No				No	16	Yes, some members are active	MTC guidelines National standard treatment guidelines Essential medicine and health supplies list	Yes	No	No	Yes	Yes	No	No	No		Not in place	Not in place	Not in place	Not in place	Knowledge gap about MTC sub-committee operations Lack of commitment from hospital technical staff to become members of these sub-committees	0	1	1	0	0					No		Monthly	Monthly	Every month	Yes
wave two	General Hospital	BUN	Non-Teaching Hospital	Pharmacist	1 to 2 years	Yes, fully functional	Yes, fully functional										Yes, all members are officially appointed	16	Yes, some members are active	MTC guidelines Pharmacovigilance guidelines Antimicrobial stewardship guidelines National standard treatment guidelines Essential medicine and health supplies list	Yes	Yes	Yes	Yes	Yes	Yes	Yes	Yes		Very Functional	Available but not functional	Very Functional	Not in place	Lack of financial support to operationalize the MTC sub-committees Lack of commitment from hospital technical staff to become members of these sub-committees Lack of will and support from hospital administration	1	0	1	1	0					MTC has a work plan and a budget	The hospital	Quarterly	Quarterly	Quarterly	Yes
wave one	General Hospital	KAB	Non-Teaching Hospital	Dispenser	Less than 1 year	No	No	Lack of financial support to operationalize the MTC Knowledge gap in MTC operations Lack of will and support from hospital administration	Yes	Yes	No	Yes	No								No	No	No	No	No	No
wave one	General Hospital	BUS	Non-Teaching Hospital	MTC Member	6 years and above	Yes, partially functional	Yes, partially functional	Lack of financial support to operationalize the MTC Knowledge gap in MTC operations	Yes	Yes	No	No	No				No	8	Yes, some members are active	Pharmacovigilance guidelines Essential medicine and health supplies list	No	Yes	No	No	Yes	No	No	No		Not in place	Not in place	Very Functional	Not in place	Lack of financial support to operationalize the MTC sub-committees Knowledge gap about MTC sub-committee operations	1	1	0	0	0					No		When need arises	When need arises	As and when need arises	No
wave two	General Hospital	APA	Non-Teaching Hospital	Hospital Director/Medical Superitendent/In-charge	6 years and above	Yes, partially functional	Yes, partially functional	Lack of financial support to operationalize the MTC Knowledge gap in MTC operations Lack of will and support from hospital administration Other specify	Yes	Yes	No	Yes	Yes	MEMBERS TRANSFERED			Yes, some members are officially appointed	14	Yes, some members are active	MTC guidelines National standard treatment guidelines Essential medicine and health supplies list	Yes	No	No	Yes	Yes	No	No	No		Available but not functional	Available but not functional	Partially functional	Not in place	Lack of financial support to operationalize the MTC sub-committees Knowledge gap about MTC sub-committee operations Lack of commitment from hospital technical staff to become members of these sub-committees	1	1	1	0	0					No		When need arises	When need arises	As and when need arises	No
wave one	General Hospital	NAK	Teaching Hospital	Pharmacist	3 to 5 years	Yes, partially functional	Yes, partially functional	Lack of financial support to operationalize the MTC Knowledge gap in MTC operations	Yes	Yes	No	No	No				Yes, all members are officially appointed	6	Yes, some members are active	National standard treatment guidelines Essential medicine and health supplies list	No	No	No	Yes	Yes	No	No	No		Not in place	Not in place	Not in place	Available but not functional	Lack of financial support to operationalize the MTC sub-committees Knowledge gap about MTC sub-committee operations	1	1	0	0	0					No		Rarely	Rarely	Very rare	Yes
wave one	General Hospital	BUG	Non-Teaching Hospital	Pharmacist	6 years and above	Yes, partially functional	Yes, partially functional	Lack of will and support from hospital administration	No	No	No	Yes	No				No		No	National standard treatment guidelines Essential medicine and health supplies list	No	No	No	Yes	Yes	No	No	No		Not in place	Not in place	Partially functional	Not in place	Lack of financial support to operationalize the MTC sub-committees Knowledge gap about MTC sub-committee operations Lack of commitment from hospital technical staff to become members of these sub-committees Lack of will and support from hospital administration	1	1	1	1	0					No		Rarely	Rarely	Very rare	No
wave one	General Hospital	KOT	Non-Teaching Hospital	Other	6 years and above	No	No	Lack of financial support to operationalize the MTC Knowledge gap in MTC operations	Yes	Yes	No	No	No								No	No	No	No	No	No
wave two	General Hospital	RAK	Non-Teaching Hospital	Pharmacist	6 years and above	Yes, partially functional	Yes, partially functional	Lack of financial support to operationalize the MTC Knowledge gap in MTC operations Lack of commitment from members Lack of will and support from hospital administration	Yes	Yes	Yes	Yes	No				Yes, all members are officially appointed	14	Yes, some members are active	MTC guidelines National standard treatment guidelines Essential medicine and health supplies list	Yes	No	No	Yes	Yes	Yes	Yes	Yes		Available but not functional	Available but not functional	Available but not functional	Not in place	Lack of financial support to operationalize the MTC sub-committees Knowledge gap about MTC sub-committee operations Lack of commitment from hospital technical staff to become members of these sub-committees Lack of will and support from hospital administration	1	1	1	1	0					No		Bimonthly	Bimonthly	Once in every two months	No
wave one	General Hospital	KAA	Non-Teaching Hospital	Dispenser	1 to 2 years	Yes, partially functional	Yes, partially functional	Lack of financial support to operationalize the MTC Knowledge gap in MTC operations	Yes	Yes	No	No	No				No	13	Yes, some members are active	National standard treatment guidelines	No	No	No	Yes	No	No	No	No		Not in place	Not in place	Not in place	Not in place	Lack of financial support to operationalize the MTC sub-committees Knowledge gap about MTC sub-committee operations	1	1	0	0	0					No		When need arises	When need arises	As and when need arises	Yes
wave one	General Hospital	LYA	Non-Teaching Hospital	Dispenser	3 to 5 years	No	No														No	No	No	No	No	No
wave two	General Hospital	KYE	Non-Teaching Hospital	Pharmacist	1 to 2 years	Yes, partially functional	Yes, partially functional	Lack of financial support to operationalize the MTC Knowledge gap in MTC operations Lack of commitment from members	Yes	Yes	Yes	No	No				Yes, all members are officially appointed	14	Yes, some members are active	MTC guidelines Pharmacovigilance guidelines Antimicrobial stewardship guidelines National standard treatment guidelines Essential medicine and health supplies list	Yes	Yes	Yes	Yes	Yes	Yes	Yes	Yes		Available but not functional	Available but not functional	Available but not functional	Not in place	Lack of financial support to operationalize the MTC sub-committees Knowledge gap about MTC sub-committee operations Lack of commitment from hospital technical staff to become members of these sub-committees	1	1	1	0	0					No		When need arises	When need arises	As and when need arises	Yes
wave two	General Hospital	KIT	Non-Teaching Hospital	Pharmacist	6 years and above	Yes, fully functional	Yes, fully functional										Yes, all members are officially appointed	18	Yes, all members are active	MTC guidelines Pharmacovigilance guidelines Antimicrobial stewardship guidelines National standard treatment guidelines Essential medicine and health supplies list	Yes	Yes	Yes	Yes	Yes	Yes	Yes	Yes		Very Functional	Very Functional	Very Functional	Partially functional	Lack of financial support to operationalize the MTC sub-committees Lack of will and support from hospital administration Other specify	1	0	0	1	1	Lack of funding of research activities	Lack of IRBS that would have approved our research			MTC has a work plan and a budget	The hospital NMS	Quarterly	Quarterly	Quarterly	Yes
wave one	General Hospital	ANA	Non-Teaching Hospital	Pharmacist	3 to 5 years	Yes, but not functional	Yes, but not functional	Knowledge gap in MTC operations	No	Yes	No	No	No				No	15	Yes, some members are active	MTC guidelines National standard treatment guidelines Essential medicine and health supplies list	Yes	No	No	Yes	Yes	Yes	Yes	Yes		Not in place	Not in place	Not in place	Not in place	Knowledge gap about MTC sub-committee operations	0	1	0	0	0					No	The hospital	Rarely	Rarely	Very rare	Yes
wave two	General Hospital	MUK	Teaching Hospital	Dispenser	6 years and above	Yes, fully functional	Yes, fully functional										Yes, all members are officially appointed	12	Yes, all members are active	MTC guidelines Pharmacovigilance guidelines National standard treatment guidelines Essential medicine and health supplies list	Yes	Yes	No	Yes	Yes	Yes	Yes	Yes		Partially functional	Very Functional	Very Functional	Not in place	Lack of financial support to operationalize the MTC sub-committees Other specify	1	0	0	0	1	Waiting full operationalization to have the research committee in place				MTC has a work plan and a budget but not included in the HF workplan and budget	The hospital NMS	Bimonthly	Bimonthly	Once in every two months	Yes
wave one	General Hospital	BWE	Non-Teaching Hospital	Pharmacist	Less than 1 year	No	No	Lack of financial support to operationalize the MTC Knowledge gap in MTC operations Lack of commitment from members Lack of will and support from hospital administration	Yes	Yes	Yes	Yes	No								No	No	No	No	No	No
wave two	General Hospital	KAM	Non-Teaching Hospital	Pharmacist	6 years and above	Yes, partially functional	Yes, partially functional	Lack of financial support to operationalize the MTC Knowledge gap in MTC operations Lack of commitment from members Lack of will and support from hospital administration Other specify	Yes	Yes	Yes	Yes	Yes	Transfers of staff to other facilities at any time also affects the MTC operations.			Yes, all members are officially appointed	24	Yes, some members are active	MTC guidelines National standard treatment guidelines Essential medicine and health supplies list	Yes	No	No	Yes	Yes	Yes	Yes	Yes		Partially functional	Available but not functional	Very Functional	Not in place	Lack of financial support to operationalize the MTC sub-committees Knowledge gap about MTC sub-committee operations Lack of commitment from hospital technical staff to become members of these sub-committees Lack of will and support from hospital administration	1	1	1	1	0					MTC has a work plan and a budget but not included in the HF workplan and budget		When need arises	When need arises	As and when need arises	Yes
wave two	General Hospital	NEB	Non-Teaching Hospital	MTC Chairperson	1 to 2 years	Yes, partially functional	Yes, partially functional	Lack of financial support to operationalize the MTC Knowledge gap in MTC operations Lack of commitment from members	Yes	Yes	Yes	No	No				Yes, some members are officially appointed	24	Yes, some members are active	National standard treatment guidelines Essential medicine and health supplies list	No	No	No	Yes	Yes	Yes	Yes	Yes		Partially functional	Available but not functional	Partially functional	Not in place	Lack of financial support to operationalize the MTC sub-committees Knowledge gap about MTC sub-committee operations	1	1	0	0	0					MTC has a work plan but without a budget		Quarterly	Quarterly	Quarterly	No
wave two	General Hospital	KYE	Non-Teaching Hospital	AIMO/IMO	6 years and above	Yes, fully functional	Yes, fully functional										Yes, all members are officially appointed	15	Yes, some members are active	MTC guidelines Pharmacovigilance guidelines Antimicrobial stewardship guidelines National standard treatment guidelines Essential medicine and health supplies list	Yes	Yes	Yes	Yes	Yes	Yes	Yes	Yes		Partially functional	Partially functional	Very Functional	Available but not functional											MTC has a work plan and a budget but not included in the HF workplan and budget	The hospital NMS	Monthly	Monthly	Every month	Yes
wave one	General Hospital	KIT	Non-Teaching Hospital	Pharmacist	3 to 5 years	No	No	Lack of financial support to operationalize the MTC Knowledge gap in MTC operations Lack of commitment from members Lack of will and support from hospital administration	Yes	Yes	Yes	Yes	No								No	No	No	No	No	No
wave two	General Hospital	KOB	Non-Teaching Hospital	Dispenser	3 to 5 years	Yes, partially functional	Yes, partially functional	Lack of financial support to operationalize the MTC Knowledge gap in MTC operations	Yes	Yes	No	No	No				Yes, all members are officially appointed	23	Yes, some members are active	National standard treatment guidelines Essential medicine and health supplies list	No	No	No	Yes	Yes	Yes	Yes	Yes		Partially functional	Partially functional	Very Functional		Knowledge gap about MTC sub-committee operations	0	1	0	0	0					MTC has a work plan and a budget	The hospital NMS	Bimonthly	Bimonthly	Once in every two months	Yes
wave one	General Hospital	ATU	Non-Teaching Hospital	Pharmacist	6 years and above	Yes, partially functional	Yes, partially functional	Lack of financial support to operationalize the MTC Lack of commitment from members	Yes	No	Yes	No	No				Yes, some members are officially appointed	11	Yes, some members are active	Pharmacovigilance guidelines National standard treatment guidelines Essential medicine and health supplies list	No	Yes	No	Yes	Yes	No	No	No		Partially functional	Available but not functional	Very Functional	Not in place	Knowledge gap about MTC sub-committee operations Lack of commitment from hospital technical staff to become members of these sub-committees	0	1	1	0	0					MTC has a work plan but without a budget		When need arises	When need arises	As and when need arises	Yes
wave one	General Hospital	TOR	Teaching Hospital	Pharmacist	3 to 5 years	Yes, fully functional	Yes, fully functional										Yes, all members are officially appointed	14	No	MTC guidelines Pharmacovigilance guidelines Antimicrobial stewardship guidelines National standard treatment guidelines Essential medicine and health supplies list	Yes	Yes	Yes	Yes	Yes	Yes	Yes	Yes		Very Functional	Partially functional	Very Functional	Partially functional	Lack of financial support to operationalize the MTC sub-committees Knowledge gap about MTC sub-committee operations Lack of commitment from hospital technical staff to become members of these sub-committees Lack of will and support from hospital administration	1	1	1	1	0					No		Rarely	Rarely	Very rare	No
wave two	General Hospital	KIB	Non-Teaching Hospital	Pharmacist	6 years and above	Yes, fully functional	Yes, fully functional										Yes, all members are officially appointed	13	Yes, some members are active	MTC guidelines National standard treatment guidelines	Yes	No	No	Yes	No	Yes	Yes	Yes		Partially functional	Very Functional	Very Functional	Not in place	Knowledge gap about MTC sub-committee operations Lack of commitment from hospital technical staff to become members of these sub-committees	0	1	1	0	0					MTC has a work plan and a budget	The hospital IPs NMS	Quarterly	Quarterly	Quarterly	Yes
wave one	General Hospital	KIS	Non-Teaching Hospital	Pharmacist	3 to 5 years	No	No														No	No	No	No	No	No
wave one	General Hospital	KOB	Non-Teaching Hospital	Dispenser	3 to 5 years	Yes, but not functional	Yes, but not functional	Lack of financial support to operationalize the MTC	Yes	No	No	No	No				No	11	No	Pharmacovigilance guidelines National standard treatment guidelines Essential medicine and health supplies list	No	Yes	No	Yes	Yes	No	No	No		Not in place	Not in place	Very Functional	Not in place	Knowledge gap about MTC sub-committee operations	0	1	0	0	0					No		Rarely	Rarely	Very rare	No
wave one	General Hospital	AMU	Non-Teaching Hospital	Dispenser	3 to 5 years	Yes, partially functional	Yes, partially functional	Lack of financial support to operationalize the MTC Knowledge gap in MTC operations Lack of commitment from members	Yes	Yes	Yes	No	No				Yes, all members are officially appointed	10	Yes, some members are active	MTC guidelines Pharmacovigilance guidelines National standard treatment guidelines Essential medicine and health supplies list	Yes	Yes	No	Yes	Yes	Yes	Yes	Yes		Partially functional	Not in place	Very Functional	Not in place	Other specify	0	0	0	0	1	Not aware that antimicrobial and research committee to be in place				No		Quarterly	Quarterly	Quarterly	Yes
wave two	General Hospital	ITO	Non-Teaching Hospital	Pharmacist	6 years and above	Yes, partially functional	Yes, partially functional	Knowledge gap in MTC operations Lack of commitment from members	No	Yes	Yes	No	No				Yes, all members are officially appointed	15	Yes, some members are active	MTC guidelines National standard treatment guidelines Essential medicine and health supplies list	Yes	No	No	Yes	Yes	Yes	Yes	Yes		Available but not functional	Available but not functional	Partially functional	Not in place	Knowledge gap about MTC sub-committee operations Lack of commitment from hospital technical staff to become members of these sub-committees	0	1	1	0	0					No		Quarterly	Quarterly	Quarterly	Yes
wave two	General Hospital	NAK	Non-Teaching Hospital	Pharmacist	6 years and above	Yes, fully functional	Yes, fully functional										Yes, all members are officially appointed	15	Yes, all members are active	MTC guidelines Pharmacovigilance guidelines National standard treatment guidelines Essential medicine and health supplies list	Yes	Yes	No	Yes	Yes	Yes	Yes	Yes		Very Functional	Very Functional	Very Functional	Not in place											No		Bimonthly	Bimonthly	Once in every two months	Yes
wave one	General Hospital	BUW	Non-Teaching Hospital	Dispenser	6 years and above	Yes, partially functional	Yes, partially functional	Knowledge gap in MTC operations Lack of commitment from members	No	Yes	Yes	No	No				No	10	Yes, some members are active	National standard treatment guidelines	No	No	No	Yes	No	No	No	No		Not in place	Not in place	Very Functional	Not in place	Knowledge gap about MTC sub-committee operations Lack of commitment from hospital technical staff to become members of these sub-committees	0	1	1	0	0					MTC has a work plan and a budget	The hospital	Quarterly	Quarterly	Quarterly	Yes
wave two	General Hospital	ABI	Non-Teaching Hospital	Pharmacist	6 years and above	Yes, fully functional	Yes, fully functional										Yes, all members are officially appointed	20	Yes, some members are active	MTC guidelines Pharmacovigilance guidelines National standard treatment guidelines Essential medicine and health supplies list	Yes	Yes	No	Yes	Yes	Yes	Yes	Yes		Very Functional	Very Functional	Very Functional	Not in place	Other specify	0	0	0	0	1	N/A				MTC has a work plan and a budget	The hospital NMS	Quarterly	Quarterly	Quarterly	Yes
wave two	General Hospital	KIS	Non-Teaching Hospital	Pharmacist	3 to 5 years	Yes, partially functional	Yes, partially functional	Lack of financial support to operationalize the MTC Knowledge gap in MTC operations Lack of commitment from members Lack of will and support from hospital administration Other specify	Yes	Yes	Yes	Yes	Yes	Transfer of some MTC members			Yes, all members are officially appointed	11	No	MTC guidelines National standard treatment guidelines Essential medicine and health supplies list	Yes	No	No	Yes	Yes	Yes	Yes	Yes		Available but not functional	Available but not functional	Not in place	Not in place	Lack of financial support to operationalize the MTC sub-committees Knowledge gap about MTC sub-committee operations Lack of commitment from hospital technical staff to become members of these sub-committees Lack of will and support from hospital administration	1	1	1	1	0					MTC has a work plan but without a budget		Rarely	Rarely	Very rare	Yes
wave one	General Hospital	KAG	Non-Teaching Hospital	Hospital Director/Medical Superitendent	3 to 5 years	Yes, fully functional	Yes, fully functional										Yes, all members are officially appointed	15	Yes, all members are active	MTC guidelines Pharmacovigilance guidelines Antimicrobial stewardship guidelines National standard treatment guidelines Essential medicine and health supplies list	Yes	Yes	Yes	Yes	Yes	Yes	Yes	Yes		Very Functional	Very Functional	Very Functional	Not in place	Lack of financial support to operationalize the MTC sub-committees Knowledge gap about MTC sub-committee operations	1	1	0	0	0					MTC has a work plan and a budget	The hospital	Monthly	Monthly	Every month	Yes
wave one	General Hospital	MAS	Non-Teaching Hospital	Hospital Director/Medical Superitendent	3 to 5 years	Yes, partially functional	Yes, partially functional	Lack of financial support to operationalize the MTC Knowledge gap in MTC operations	Yes	Yes	No	No	No				No	15	Yes, all members are active	MTC guidelines Pharmacovigilance guidelines Antimicrobial stewardship guidelines National standard treatment guidelines Essential medicine and health supplies list	Yes	Yes	Yes	Yes	Yes	No	No	No		Available but not functional	Available but not functional	Available but not functional	Available but not functional	Lack of financial support to operationalize the MTC sub-committees Knowledge gap about MTC sub-committee operations	1	1	0	0	0					No					No
wave one	General Hospital	BUD	Non-Teaching Hospital	Pharmacist	3 to 5 years	Yes, partially functional	Yes, partially functional	Lack of financial support to operationalize the MTC Lack of commitment from members Lack of will and support from hospital administration	Yes	No	Yes	Yes	No				Yes, some members are officially appointed	8	Yes, some members are active	National standard treatment guidelines Essential medicine and health supplies list	No	No	No	Yes	Yes	No	No	No		Not in place	Not in place	Not in place	Not in place	Lack of financial support to operationalize the MTC sub-committees Knowledge gap about MTC sub-committee operations Lack of will and support from hospital administration	1	1	0	1	0					No		Quarterly	Quarterly	Quarterly	Yes
wave two	General Hospital	KAL	Teaching Hospital	Pharmacist	3 to 5 years	Yes, partially functional	Yes, partially functional	Lack of financial support to operationalize the MTC Knowledge gap in MTC operations Lack of will and support from hospital administration	Yes	Yes	No	Yes	No				Yes, all members are officially appointed	20	Yes, some members are active	MTC guidelines National standard treatment guidelines Essential medicine and health supplies list	Yes	No	No	Yes	Yes	Yes	Yes	Yes		Not in place	Not in place	Available but not functional	Not in place	Lack of financial support to operationalize the MTC sub-committees Knowledge gap about MTC sub-committee operations Lack of commitment from hospital technical staff to become members of these sub-committees	1	1	1	0	0					No		Quarterly	Quarterly	Quarterly	Yes
wave two	General Hospital	ANA	Non-Teaching Hospital	Pharmacist	3 to 5 years	Yes, fully functional	Yes, fully functional										Yes, all members are officially appointed	20	Yes, all members are active	MTC guidelines National standard treatment guidelines Essential medicine and health supplies list	Yes	No	No	Yes	Yes	Yes	Yes	Yes		Partially functional	Partially functional	Very Functional	Not in place	Lack of financial support to operationalize the MTC sub-committees Knowledge gap about MTC sub-committee operations	1	1	0	0	0					MTC has a work plan and a budget	The hospital MoH NMS	Bimonthly	Bimonthly	Once in every two months	Yes
wave two	General Hospital	PAL	Non-Teaching Hospital	Pharmacist	1 to 2 years	Yes, fully functional	Yes, fully functional										Yes, all members are officially appointed	27	Yes, some members are active	MTC guidelines Pharmacovigilance guidelines National standard treatment guidelines Essential medicine and health supplies list	Yes	Yes	No	Yes	Yes	Yes	Yes	Yes		Partially functional	Partially functional	Very Functional	Not in place											MTC has a work plan and a budget	The hospital NMS	Quarterly	Quarterly	Quarterly	Yes
wave two	General Hospital	BUS	Non-Teaching Hospital	AIMO/IMO	6 years and above	Yes, partially functional	Yes, partially functional	Knowledge gap in MTC operations Lack of commitment from members Other specify	No	Yes	Yes	No	Yes	Inadequate financing			Yes, all members are officially appointed	20	Yes, some members are active	MTC guidelines National standard treatment guidelines Essential medicine and health supplies list	Yes	No	No	Yes	Yes	Yes	Yes	Yes		Partially functional	Partially functional	Very Functional	Not in place	Knowledge gap about MTC sub-committee operations Lack of commitment from hospital technical staff to become members of these sub-committees Other specify	0	1	1	0	1	Inadequate financing				MTC has a work plan and a budget but not included in the HF workplan and budget	NMS	Bi-annual	Bi-annual	Once in 6 months	Yes
wave one	General Hospital	KAM	Non-Teaching Hospital	Hospital Director/Medical Superitendent	6 years and above	Yes, partially functional	Yes, partially functional	Knowledge gap in MTC operations Lack of commitment from members	No	Yes	Yes	No	No				Yes, some members are officially appointed	23	Yes, some members are active	National standard treatment guidelines Essential medicine and health supplies list	No	No	No	Yes	Yes	No	No	No		Not in place	Not in place	Very Functional	Not in place	Knowledge gap about MTC sub-committee operations Lack of commitment from hospital technical staff to become members of these sub-committees	0	1	1	0	0					MTC has a work plan but without a budget		When need arises	When need arises	As and when need arises	No
wave two	General Hospital	BUG	Teaching Hospital	Pharmacist	6 years and above	Yes, fully functional	Yes, fully functional										Yes, all members are officially appointed	22	Yes, all members are active	MTC guidelines Pharmacovigilance guidelines National standard treatment guidelines Essential medicine and health supplies list	Yes	Yes	No	Yes	Yes	Yes	Yes	Yes		Very Functional	Partially functional	Very Functional	Not in place	Knowledge gap about MTC sub-committee operations	0	1	0	0	0					No		Quarterly	Quarterly	Quarterly	Yes
wave one	General Hospital	KAL	Non-Teaching Hospital	Pharmacist	1 to 2 years	Yes, but not functional	Yes, but not functional	Lack of financial support to operationalize the MTC Knowledge gap in MTC operations Lack of commitment from members	Yes	Yes	Yes	No	No				No	9	No	MTC guidelines National standard treatment guidelines Essential medicine and health supplies list	Yes	No	No	Yes	Yes	No	No	No		Not in place	Not in place	Partially functional	Not in place	Lack of financial support to operationalize the MTC sub-committees Knowledge gap about MTC sub-committee operations	1	1	0	0	0					No		Rarely	Rarely	Very rare	No
wave two	Regional Referral Hospital	KAB	Teaching Hospital	Pharmacist	6 years and above	Yes, fully functional	Yes, fully functional										Yes, all members are officially appointed	25	Yes, some members are active	National standard treatment guidelines	No	No	No	Yes	No	Yes	Yes	Yes		Partially functional	Partially functional	Partially functional	Available but not functional	Lack of financial support to operationalize the MTC sub-committees Knowledge gap about MTC sub-committee operations Lack of commitment from hospital technical staff to become members of these sub-committees Lack of will and support from hospital administration	1	1	1	1	0					No		Bimonthly	Bimonthly	Once in every two months	Yes
wave two	Regional Referral Hospital	FOR	Teaching Hospital	Pharmacist	3 to 5 years	Yes, fully functional	Yes, fully functional										Yes, all members are officially appointed	24	Yes, some members are active	MTC guidelines Pharmacovigilance guidelines Antimicrobial stewardship guidelines National standard treatment guidelines Essential medicine and health supplies list	Yes	Yes	Yes	Yes	Yes	Yes	Yes	Yes		Very Functional	Very Functional	Very Functional	Not in place											MTC has a work plan but without a budget		Bimonthly	Bimonthly	Once in every two months	Yes
wave one	Regional Referral Hospital	NAG	Non-Teaching Hospital	Pharmacist	3 to 5 years	Yes, partially functional	Yes, partially functional	Lack of financial support to operationalize the MTC Lack of commitment from members	Yes	No	Yes	No	No				Yes, all members are officially appointed	18	Yes, some members are active	MTC guidelines Antimicrobial stewardship guidelines National standard treatment guidelines	Yes	No	Yes	Yes	No	Yes	Yes	Yes		Available but not functional	Available but not functional	Very Functional	Not in place	Lack of financial support to operationalize the MTC sub-committees Knowledge gap about MTC sub-committee operations Lack of commitment from hospital technical staff to become members of these sub-committees	1	1	1	0	0					MTC has a work plan but without a budget		Monthly	Monthly	Every month	Yes
wave two	Regional Referral Hospital	YUM	Non-Teaching Hospital	Pharmacist	6 years and above	Yes, fully functional	Yes, fully functional										Yes, all members are officially appointed	30	Yes, some members are active	MTC guidelines National standard treatment guidelines Essential medicine and health supplies list	Yes	No	No	Yes	Yes	Yes	Yes	Yes		Very Functional	Partially functional	Very Functional		Knowledge gap about MTC sub-committee operations	0	1	0	0	0					MTC has a work plan and a budget	The hospital NMS	Bimonthly	Bimonthly	Once in every two months	Yes
wave two	Regional Referral Hospital	ARU	Non-Teaching Hospital	Pharmacist	3 to 5 years	Yes, fully functional	Yes, fully functional										Yes, all members are officially appointed	19	Yes, some members are active	National standard treatment guidelines Essential medicine and health supplies list	No	No	No	Yes	Yes	Yes	Yes	Yes		Partially functional	Very Functional	Very Functional	Available but not functional	Lack of financial support to operationalize the MTC sub-committees Knowledge gap about MTC sub-committee operations	1	1	0	0	0					MTC has a work plan and a budget	The hospital NMS	Bimonthly	Bimonthly	Once in every two months	Yes
wave two	Regional Referral Hospital	ENT	Teaching Hospital	Pharmacist	Less than 1 year	Yes, fully functional	Yes, fully functional										Yes, all members are officially appointed	15	Yes, all members are active	MTC guidelines National standard treatment guidelines Essential medicine and health supplies list	Yes	No	No	Yes	Yes	Yes	Yes	Yes		Very Functional	Very Functional	Very Functional	Not in place											MTC has a work plan but without a budget		Bimonthly	Bimonthly	Once in every two months	Yes
wave two	Regional Referral Hospital	MBA	Teaching Hospital	Pharmacist	3 to 5 years	Yes, partially functional	Yes, partially functional	Lack of commitment from members	No	No	Yes	No	No				Yes, all members are officially appointed	15	Yes, some members are active	MTC guidelines National standard treatment guidelines	Yes	No	No	Yes	No	Yes	Yes	Yes		Partially functional	Partially functional	Partially functional	Not in place	Lack of commitment from hospital technical staff to become members of these sub-committees	0	0	1	0	0					MTC has a work plan and a budget but not included in the HF workplan and budget	The hospital	Bimonthly	Bimonthly	Once in every two months	Yes
wave one	Regional Referral Hospital	SOR	Teaching Hospital	Pharmacist	3 to 5 years	Yes, fully functional	Yes, fully functional										Yes, all members are officially appointed	29		MTC guidelines National standard treatment guidelines Essential medicine and health supplies list	Yes	No	No	Yes	Yes	Yes	Yes	Yes		Very Functional	Partially functional	Very Functional	Available but not functional											MTC has a work plan and a budget	Both the hospital and IPs	Monthly	Monthly	Every month	Yes
wave one	Regional Referral Hospital	FOR	Teaching Hospital	Pharmacist	6 years and above	Yes, partially functional	Yes, partially functional	Lack of financial support to operationalize the MTC	Yes	No	No	No	No				Yes, some members are officially appointed	22	Yes, some members are active	MTC guidelines Pharmacovigilance guidelines	Yes	Yes	No	No	No	No	No	No		Partially functional	Partially functional	Partially functional		Lack of financial support to operationalize the MTC sub-committees Knowledge gap about MTC sub-committee operations	1	1	0	0	0					No		Bimonthly	Bimonthly	Once in every two months	Yes
wave two	Regional Referral Hospital	LIR	Teaching Hospital	Pharmacist	6 years and above	Yes, fully functional	Yes, fully functional										Yes, all members are officially appointed	27	Yes, all members are active	MTC guidelines Antimicrobial stewardship guidelines National standard treatment guidelines Essential medicine and health supplies list	Yes	No	Yes	Yes	Yes	Yes	Yes	Yes		Very Functional	Very Functional	Very Functional	Available but not functional	Knowledge gap about MTC sub-committee operations Lack of commitment from hospital technical staff to become members of these sub-committees	0	1	1	0	0					No		Quarterly	Quarterly	Quarterly	Yes
wave two	Regional Referral Hospital	MAS	Teaching Hospital	MTC Member	3 to 5 years	Yes, partially functional	Yes, partially functional	Lack of financial support to operationalize the MTC Knowledge gap in MTC operations Lack of commitment from members Lack of will and support from hospital administration Other specify	Yes	Yes	Yes	Yes	Yes	Subcommittee members have not been appointed.			No	17	Yes, some members are active	MTC guidelines	Yes	No	No	No	No	No	No	No		Available but not functional	Available but not functional	Available but not functional	Not in place	Lack of financial support to operationalize the MTC sub-committees Knowledge gap about MTC sub-committee operations Lack of commitment from hospital technical staff to become members of these sub-committees Lack of will and support from hospital administration Other specify	1	1	1	1	1					No		Quarterly	Quarterly	Quarterly	Yes
wave two	Regional Referral Hospital	NAG	Teaching Hospital	Pharmacist	6 years and above	Yes, fully functional	Yes, fully functional										Yes, all members are officially appointed	20	Yes, some members are active	MTC guidelines Antimicrobial stewardship guidelines National standard treatment guidelines Essential medicine and health supplies list	Yes	No	Yes	Yes	Yes	Yes	Yes	Yes		Available but not functional	Available but not functional	Very Functional	Available but not functional	Lack of financial support to operationalize the MTC sub-committees Other specify	1	0	0	0	1	Lack of commitment amongst members				MTC has a work plan but without a budget		Monthly	Monthly	Every month	Yes
wave two	Regional Referral Hospital	GUL	Teaching Hospital	Pharmacist	6 years and above	Yes, fully functional	Yes, fully functional										Yes, all members are officially appointed	16	Yes, all members are active	MTC guidelines Antimicrobial stewardship guidelines National standard treatment guidelines Essential medicine and health supplies list	Yes	No	Yes	Yes	Yes	Yes	Yes	Yes		Very Functional	Very Functional	Very Functional	Not in place											MTC has a work plan but without a budget		Bimonthly	Bimonthly	Once in every two months	Yes
wave two	Regional Referral Hospital	MUB	Non-Teaching Hospital	Pharmacist	3 to 5 years	Yes, fully functional	Yes, fully functional										Yes, all members are officially appointed	19	Yes, all members are active	MTC guidelines Pharmacovigilance guidelines National standard treatment guidelines Essential medicine and health supplies list	Yes	Yes	No	Yes	Yes	Yes	Yes	Yes		Very Functional	Partially functional	Very Functional	Available but not functional	Lack of financial support to operationalize the MTC sub-committees	1	0	0	0	0					MTC has a work plan and a budget but not included in the HF workplan and budget	NMS	Quarterly	Quarterly	Quarterly	Yes
wave two	Regional Referral Hospital	MBA	Teaching Hospital	Pharmacist	6 years and above	Yes, fully functional	Yes, fully functional										Yes, all members are officially appointed	15	Yes, all members are active	MTC guidelines Pharmacovigilance guidelines Antimicrobial stewardship guidelines National standard treatment guidelines Essential medicine and health supplies list	Yes	Yes	Yes	Yes	Yes	Yes	Yes	Yes		Very Functional	Very Functional	Very Functional	Very Functional	Other specify	0	0	0	0	1	All the functional subcommittees required are in place at the health facility . The supply chain sub committee is managed by the research committee				MTC has a work plan and a budget	The hospital	Quarterly	Quarterly	Quarterly	Yes
wave one	Regional Referral Hospital	MUB	Teaching Hospital	MTC Member	3 to 5 years	Yes, partially functional	Yes, partially functional	Lack of financial support to operationalize the MTC Lack of commitment from members	Yes	No	Yes	No	No				Yes, all members are officially appointed	18	Yes, some members are active	MTC guidelines Pharmacovigilance guidelines Antimicrobial stewardship guidelines National standard treatment guidelines	Yes	Yes	Yes	Yes	No	Yes	Yes	Yes		Partially functional	Partially functional		Partially functional											MTC has a work plan but without a budget		Bimonthly	Bimonthly	Once in every two months	Yes
wave one	Regional Referral Hospital	JIN	Non-Teaching Hospital	Pharmacist	6 years and above	Yes, fully functional	Yes, fully functional										Yes, all members are officially appointed	17		MTC guidelines Pharmacovigilance guidelines National standard treatment guidelines Essential medicine and health supplies list	Yes	Yes	No	Yes	Yes	No	No	No		Very Functional	Very Functional	Available but not functional	Not in place	Other specify	0	0	0	0	1	The logistics sub committee was in place but was affected by transfer of the of the chairman and we took long to re constitute it.chairman				MTC has a work plan and a budget	Others specify	Bimonthly	Bimonthly	Once in every two months	Yes
wave two	Regional Referral Hospital	JIN1	Teaching Hospital	Pharmacist	3 to 5 years	Yes, fully functional	Yes, fully functional										Yes, all members are officially appointed	17	Yes, all members are active	MTC guidelines Pharmacovigilance guidelines Antimicrobial stewardship guidelines National standard treatment guidelines Essential medicine and health supplies list	Yes	Yes	Yes	Yes	Yes	Yes	Yes	Yes		Very Functional	Very Functional	Very Functional	Very Functional	Other specify	0	0	0	0	1					MTC has a work plan and a budget	Both the hospital and IPs MoH Others specify NMS	Quarterly	Quarterly	Quarterly	Yes
wave two	Regional Referral Hospital	SOR	Teaching Hospital	Pharmacist	3 to 5 years	Yes, partially functional	Yes, partially functional	Lack of financial support to operationalize the MTC	Yes	No	No	No	No				Yes, all members are officially appointed	29	Yes, some members are active	MTC guidelines Pharmacovigilance guidelines National standard treatment guidelines Essential medicine and health supplies list	Yes	Yes	No	Yes	Yes	Yes	Yes	Yes		Partially functional	Partially functional	Partially functional	Partially functional	Lack of financial support to operationalize the MTC sub-committees	1	0	0	0	0					MTC has a work plan and a budget but not included in the HF workplan and budget	Both the hospital and IPs NMS	Bimonthly	Bimonthly	Once in every two months	Yes
wave one	Regional Referral Hospital	KAY	Teaching Hospital	Pharmacist	6 years and above	Yes, partially functional	Yes, partially functional	Lack of financial support to operationalize the MTC Knowledge gap in MTC operations	Yes	Yes	No	No	No				No	25	Yes, some members are active	MTC guidelines National standard treatment guidelines Essential medicine and health supplies list	Yes	No	No	Yes	Yes	No	No	No		Partially functional	Available but not functional	Not in place	Not in place	Lack of financial support to operationalize the MTC sub-committees Knowledge gap about MTC sub-committee operations	1	1	0	0	0					MTC has a work plan but without a budget		Bi-annual	Bi-annual	Once in 6 months	Yes
wave one	Regional Referral Hospital	MBA	Teaching Hospital	Pharmacist	3 to 5 years	Yes, fully functional	Yes, fully functional										Yes, all members are officially appointed	15	Yes, some members are active	MTC guidelines Antimicrobial stewardship guidelines National standard treatment guidelines Essential medicine and health supplies list	Yes	No	Yes	Yes	Yes	Yes	Yes	Yes		Very Functional	Partially functional	Very Functional	Not in place	Lack of financial support to operationalize the MTC sub-committees	1	0	0	0	0					MTC has a work plan and a budget	Both the hospital and IPs MoH				Yes
wave one	Regional Referral Hospital	MAS	Teaching Hospital	Pharmacist	6 years and above	Yes, fully functional	Yes, fully functional										Yes, all members are officially appointed	16	Yes, some members are active	MTC guidelines Pharmacovigilance guidelines Antimicrobial stewardship guidelines National standard treatment guidelines Essential medicine and health supplies list	Yes	Yes	Yes	Yes	Yes	No	No	No		Partially functional	Partially functional	Very Functional	Partially functional											MTC has a work plan but without a budget		Quarterly	Quarterly	Quarterly	Yes
wave one	Regional Referral Hospital	MOR	Teaching Hospital	Pharmacist	1 to 2 years	Yes, partially functional	Yes, partially functional	Lack of financial support to operationalize the MTC Lack of commitment from members Lack of will and support from hospital administration	Yes	No	Yes	Yes	No				Yes, some members are officially appointed	32	Yes, some members are active	MTC guidelines Pharmacovigilance guidelines Antimicrobial stewardship guidelines National standard treatment guidelines Essential medicine and health supplies list	Yes	Yes	Yes	Yes	Yes	Yes	Yes	Yes		Partially functional	Partially functional	Partially functional	Partially functional	Lack of financial support to operationalize the MTC sub-committees Lack of will and support from hospital administration	1	0	0	1	0					MTC has a work plan but without a budget		Bi-annual	Bi-annual	Once in 6 months	Yes
wave two	Regional Referral Hospital	MOR1	Teaching Hospital	Pharmacist	3 to 5 years	Yes, fully functional	Yes, fully functional										Yes, all members are officially appointed	30	Yes, some members are active	MTC guidelines Pharmacovigilance guidelines Essential medicine and health supplies list	Yes	Yes	No	No	Yes	Yes	Yes	Yes		Very Functional	Very Functional	Very Functional	Not in place	Other specify	0	0	0	0	1	N/A				MTC has a work plan and a budget	IPs NMS	Quarterly	Quarterly	Quarterly	Yes
wave one	Regional Referral Hospital	LIR	Teaching Hospital	Pharmacist	3 to 5 years	Yes, fully functional	Yes, fully functional										Yes, all members are officially appointed	22	Yes, all members are active	MTC guidelines Pharmacovigilance guidelines National standard treatment guidelines Essential medicine and health supplies list	Yes	Yes	No	Yes	Yes	Yes	Yes	Yes		Very Functional	Very Functional	Very Functional	Not in place	Lack of financial support to operationalize the MTC sub-committees	1	0	0	0	0					MTC has a work plan but without a budget		Bimonthly	Bimonthly	Once in every two months	Yes
wave one	Regional Referral Hospital	KAB	Teaching Hospital	Pharmacist	6 years and above	Yes, partially functional	Yes, partially functional	Lack of financial support to operationalize the MTC Knowledge gap in MTC operations Lack of commitment from members	Yes	Yes	Yes	No	No				Yes, all members are officially appointed	18	Yes, some members are active	MTC guidelines National standard treatment guidelines Essential medicine and health supplies list	Yes	No	No	Yes	Yes	Yes	Yes	Yes		Available but not functional	Partially functional	Available but not functional	Available but not functional	Lack of financial support to operationalize the MTC sub-committees Knowledge gap about MTC sub-committee operations Lack of commitment from hospital technical staff to become members of these sub-committees	1	1	1	0	0					No	IPs	Bimonthly	Bimonthly	Once in every two months	Yes
wave one	Regional Referral Hospital	ENT	Non-Teaching Hospital	Pharmacist	3 to 5 years	Yes, fully functional	Yes, fully functional										Yes, some members are officially appointed	15	Yes, all members are active	MTC guidelines National standard treatment guidelines Essential medicine and health supplies list	Yes	No	No	Yes	Yes	Yes	Yes	Yes		Available but not functional	Partially functional	Very Functional	Not in place	Lack of financial support to operationalize the MTC sub-committees Knowledge gap about MTC sub-committee operations Lack of commitment from hospital technical staff to become members of these sub-committees Lack of will and support from hospital administration	1	1	1	1	0					MTC has a work plan but without a budget		Bimonthly	Bimonthly	Once in every two months	Yes
wave two	Regional Referral Hospital	HOI	Teaching Hospital	Pharmacist	6 years and above	Yes, partially functional	Yes, partially functional	Knowledge gap in MTC operations Lack of commitment from members	No	Yes	Yes	No	No				Yes, all members are officially appointed	17	Yes, some members are active	MTC guidelines Pharmacovigilance guidelines Antimicrobial stewardship guidelines National standard treatment guidelines Essential medicine and health supplies list	Yes	Yes	Yes	Yes	Yes	Yes	Yes	Yes		Available but not functional	Partially functional	Available but not functional	Not in place	Knowledge gap about MTC sub-committee operations Other specify	0	1	0	0	1	Conflicting commitments				MTC has a work plan and a budget	Both the hospital and IPs NMS	Bimonthly	Bimonthly	Once in every two months	Yes
wave two	Regional Referral Hospital	KAY	Teaching Hospital	Pharmacist	6 years and above	Yes, fully functional	Yes, fully functional										Yes, all members are officially appointed	17	Yes, some members are active	MTC guidelines Pharmacovigilance guidelines National standard treatment guidelines Essential medicine and health supplies list	Yes	Yes	No	Yes	Yes	Yes	Yes	Yes		Very Functional	Very Functional	Very Functional	Partially functional											MTC has a work plan and a budget	The hospital	Bimonthly	Bimonthly	Once in every two months	Yes
wave one	Regional Referral Hospital	HOI	Teaching Hospital	Pharmacist	6 years and above	Yes, partially functional	Yes, partially functional	Lack of financial support to operationalize the MTC Lack of commitment from members	Yes	No	Yes	No	No				Yes, all members are officially appointed	15	Yes, some members are active	MTC guidelines Pharmacovigilance guidelines Antimicrobial stewardship guidelines National standard treatment guidelines Essential medicine and health supplies list	Yes	Yes	Yes	Yes	Yes	Yes	Yes	Yes		Partially functional	Partially functional	Very Functional	Partially functional											No	The hospital	Quarterly	Quarterly	Quarterly	Yes
wave one	Regional Referral Hospital	GUL	Teaching Hospital	Pharmacist	3 to 5 years	Yes, fully functional	Yes, fully functional										Yes, all members are officially appointed	15	Yes, some members are active	MTC guidelines Pharmacovigilance guidelines Antimicrobial stewardship guidelines National standard treatment guidelines Essential medicine and health supplies list	Yes	Yes	Yes	Yes	Yes	Yes	Yes	Yes		Partially functional	Partially functional	Partially functional	Not in place	Lack of financial support to operationalize the MTC sub-committees Knowledge gap about MTC sub-committee operations Lack of will and support from hospital administration	1	1	0	1	0					No		Bimonthly	Bimonthly	Once in every two months	Yes
wave one	Regional Referral Hospital	YUM	Non-Teaching Hospital	Pharmacist	6 years and above	Yes, fully functional	Yes, fully functional										Yes, all members are officially appointed	22	Yes, some members are active	National standard treatment guidelines Essential medicine and health supplies list	No	No	No	Yes	Yes	Yes	Yes	Yes		Available but not functional	Available but not functional	Very Functional	Not in place	Lack of financial support to operationalize the MTC sub-committees	1	0	0	0	0					MTC has a work plan and a budget	The hospital	Monthly	Monthly	Every month	Yes
wave one	Regional Referral Hospital	MBA	Teaching Hospital	Pharmacist	3 to 5 years	Yes, fully functional	Yes, fully functional											15	Yes, all members are active	MTC guidelines Pharmacovigilance guidelines Antimicrobial stewardship guidelines National standard treatment guidelines Essential medicine and health supplies list	Yes	Yes	Yes	Yes	Yes	Yes	Yes	Yes		Very Functional	Very Functional	Very Functional	Very Functional											MTC has a work plan but without a budget		Bimonthly	Bimonthly	Once in every two months	Yes
wave one	Regional Referral Hospital	ARU	Non-Teaching Hospital	Pharmacist	1 to 2 years	Yes, but not functional	Yes, but not functional										No	19	No	MTC guidelines Antimicrobial stewardship guidelines National standard treatment guidelines Essential medicine and health supplies list	Yes	No	Yes	Yes	Yes	Yes	Yes	Yes		Available but not functional	Available but not functional	Available but not functional	Not in place	Lack of financial support to operationalize the MTC sub-committees Lack of commitment from hospital technical staff to become members of these sub-committees	1	0	1	0	0					No		Rarely	Rarely	Very rare	Yes
wave one	National Referral Hospital	MUL	Teaching Hospital	Pharmacist	6 years and above	Yes, fully functional	Yes, fully functional										Yes, all members are officially appointed	13	Yes, all members are active	MTC guidelines Pharmacovigilance guidelines Antimicrobial stewardship guidelines National standard treatment guidelines Essential medicine and health supplies list	Yes	Yes	Yes	Yes	Yes	Yes	Yes	Yes		Available but not functional	Available but not functional	Available but not functional	Not in place	Knowledge gap about MTC sub-committee operations Lack of commitment from hospital technical staff to become members of these sub-committees	0	1	1	0	0					No		Monthly	Monthly	Every month	Yes
wave one	National Referral Hospital	MUL1	Teaching Hospital	Pharmacist	3 to 5 years	Yes, fully functional	Yes, fully functional										Yes, all members are officially appointed	12	Yes, some members are active	MTC guidelines	Yes	No	No	No	No	Yes	Yes	Yes		Partially functional	Available but not functional	Partially functional	Not in place	Lack of financial support to operationalize the MTC sub-committees Knowledge gap about MTC sub-committee operations Lack of will and support from hospital administration	1	1	0	1	0					MTC has a work plan but without a budget		Bimonthly	Bimonthly	Once in every two months	Yes
wave two	National Referral Hospital	KAW	Teaching Hospital	Pharmacist	3 to 5 years	Yes, partially functional	Yes, partially functional	Lack of financial support to operationalize the MTC Lack of commitment from members	Yes	No	Yes	No	No				Yes, all members are officially appointed	22	Yes, some members are active	MTC guidelines Antimicrobial stewardship guidelines National standard treatment guidelines Essential medicine and health supplies list	Yes	No	Yes	Yes	Yes	Yes	Yes	Yes		Not in place	Very Functional	Very Functional		Lack of financial support to operationalize the MTC sub-committees	1	0	0	0	0					MTC has a work plan and a budget	Others specify	Quarterly	Quarterly	Quarterly	Yes
wave one	National Referral Institute	UGA	Teaching Hospital	Pharmacist	3 to 5 years	Yes, partially functional	Yes, partially functional	Lack of financial support to operationalize the MTC	Yes	No	No	No	No				Yes, all members are officially appointed	17	Yes, some members are active	MTC guidelines Essential medicine and health supplies list	Yes	No	No	No	Yes	Yes	Yes	Yes		Partially functional	Very Functional	Very Functional	Partially functional	Lack of financial support to operationalize the MTC sub-committees Knowledge gap about MTC sub-committee operations	1	1	0	0	0					MTC has a work plan but without a budget	Others specify	Quarterly	Quarterly	Quarterly	Yes
wave two	National Referral Hospital	MUL	Teaching Hospital	Pharmacist	6 years and above	Yes, fully functional	Yes, fully functional										Yes, all members are officially appointed	15	Yes, some members are active	MTC guidelines Pharmacovigilance guidelines Antimicrobial stewardship guidelines National standard treatment guidelines Essential medicine and health supplies list	Yes	Yes	Yes	Yes	Yes	Yes	Yes	Yes		Very Functional	Partially functional	Very Functional	Very Functional	Other specify	0	0	0	0	1	PRIORITIZATION OF MTC ACTIVITIES WITH OTHER WORK COMMITMENTS				No		Monthly	Monthly	Every month	Yes
wave two	National Referral Institute	UGA	Teaching Hospital	Pharmacist	6 years and above	Yes, fully functional	Yes, fully functional										Yes, all members are officially appointed	15	Yes, some members are active	MTC guidelines	Yes	No	No	No	No	Yes	Yes	Yes		Partially functional	Partially functional	Partially functional	Not in place	Lack of commitment from hospital technical staff to become members of these sub-committees	0	0	1	0	0					MTC has a work plan and a budget	The hospital NMS	Quarterly	Quarterly	Quarterly	Yes
wave two	National Referral Hospital	KIR	Teaching Hospital	Pharmacist	3 to 5 years	Yes, fully functional	Yes, fully functional										Yes, all members are officially appointed	15	Yes, all members are active	MTC guidelines Antimicrobial stewardship guidelines National standard treatment guidelines Essential medicine and health supplies list	Yes	No	Yes	Yes	Yes	Yes	Yes	Yes		Partially functional	Very Functional	Partially functional	Not in place	Lack of financial support to operationalize the MTC sub-committees Other specify	1	0	0	0	1	Competing priorities amongst members				MTC has a work plan and a budget but not included in the HF workplan and budget	The hospital NMS	Quarterly	Quarterly	Quarterly	Yes
wave two	National Referral Hospital	MUL	Teaching Hospital	MTC Chairperson	3 to 5 years	Yes, partially functional	Yes, partially functional	Lack of financial support to operationalize the MTC Knowledge gap in MTC operations	Yes	Yes	No	No	No				Yes, some members are officially appointed	16	Yes, some members are active	MTC guidelines Pharmacovigilance guidelines National standard treatment guidelines Essential medicine and health supplies list	Yes	Yes	No	Yes	Yes	No	No	No		Available but not functional	Available but not functional	Available but not functional	Not in place	Lack of financial support to operationalize the MTC sub-committees Knowledge gap about MTC sub-committee operations Other specify	1	1	0	0	1	Lack of motivation from members	Competing priorities amongst members			MTC has a work plan and a budget but not included in the HF workplan and budget	The hospital	Quarterly	Quarterly	Quarterly	Yes
wave one	National Referral Hospital	KAW	Teaching Hospital	Pharmacist	3 to 5 years	Yes, partially functional	Yes, partially functional	Lack of financial support to operationalize the MTC Knowledge gap in MTC operations Lack of will and support from hospital administration Other specify	Yes	Yes	No	Yes	Yes	MTC Members where selected and 4 subcommities were made that is sub committee on antimicrobial stewardship , subcommittee on infection control and prevention, subcommittee on pharmacovigilance and finally subcommittee on supply chain. however these members were not recognized by issuing them with appointment letters so that they can legally carry out the MTC activities. in nert shell	members are there but not officially appointed		No	32	Yes, some members are active	National standard treatment guidelines Essential medicine and health supplies list	No	No	No	Yes	Yes	No	No	No		Available but not functional	Available but not functional	Available but not functional	Not in place	Lack of financial support to operationalize the MTC sub-committees Lack of commitment from hospital technical staff to become members of these sub-committees Lack of will and support from hospital administration Other specify	1	0	1	1	1	we have just created these committies but we need funds and all the necessary guidelines like guideline for pharmacovigilence committee , antimicrobial committee, supply chain and infection control and prevention				No		Quarterly	Quarterly	Quarterly	Yes
wave one	National Referral Hospital	BUT	Teaching Hospital	Pharmacist	6 years and above	Yes, fully functional	Yes, fully functional										Yes, all members are officially appointed	10	Yes, some members are active	MTC guidelines Pharmacovigilance guidelines National standard treatment guidelines Essential medicine and health supplies list	Yes	Yes	No	Yes	Yes	Yes	Yes	Yes		Very Functional	Partially functional	Partially functional	Partially functional											MTC has a work plan but without a budget		Bimonthly	Bimonthly	Once in every two months	Yes
wave two	National Referral Hospital	BUT1	Teaching Hospital	Pharmacist	6 years and above	Yes, fully functional	Yes, fully functional										Yes, all members are officially appointed	13	Yes, some members are active	MTC guidelines Pharmacovigilance guidelines National standard treatment guidelines Essential medicine and health supplies list	Yes	Yes	No	Yes	Yes	Yes	Yes	Yes		Partially functional	Partially functional	Very Functional	Partially functional	Lack of financial support to operationalize the MTC sub-committees	1	0	0	0	0					MTC has a work plan and a budget but not included in the HF workplan and budget	The hospital MoH Others specify NMS	Bimonthly	Bimonthly	Once in every two months	Yes
wave one	National Referral Hospital	KIR	Teaching Hospital	Pharmacist	3 to 5 years	Yes, fully functional	Yes, fully functional										Yes, all members are officially appointed	12	Yes, some members are active	MTC guidelines Pharmacovigilance guidelines Antimicrobial stewardship guidelines National standard treatment guidelines Essential medicine and health supplies list	Yes	Yes	Yes	Yes	Yes	Yes	Yes	Yes		Partially functional	Very Functional	Partially functional	Very Functional	Lack of financial support to operationalize the MTC sub-committees Knowledge gap about MTC sub-committee operations Lack of commitment from hospital technical staff to become members of these sub-committees	1	1	1	0	0					MTC has a work plan and a budget	Both the hospital and IPs	Quarterly	Quarterly	Quarterly	Yes
[truncated: 27 more columns]
